# Supplementary material for: A mathematical function for the description of nutrient-response curve
Source: PLoS One. 2017 Nov 21;12(11):e0187292. doi: 10.1371/journal.pone.0187292 (PMC5697816; doi:10.1371/journal.pone.0187292)
Supplement: S1 Table — Excel sheets in order: The sheet entitled “Hens Original Data” contains the results of an experiment conducted to study the response of laying hens during initial phase of egg production subjected to different intakes of dietary threonine. The sheet entitled “Simulated data & fitting values” contains the 10 simulated data sets that were generated using a standard procedure of random number generator. The predicted values obtained by the new three-parameter and conventional four-parameter logistic models were also appeared in this sheet. (XLSX) [file pone.0187292.s001.xlsx]

## Sheet: Hens Original Data
Treatment number	Dietary threonine (mg/day)	Standard deviation of Dietary threonine (mg/day), n=8	Egg mass (g/hen/day)	Standard deviation of Egg mass (g/hen/day), n=8
1	149.15	14.915	15.2014	1.52014
2	239.55	23.955	31.6893	3.16893
3	349.96	34.996	44.195	4.4195
4	449.51	44.951	48.55	4.855
5	547.885	54.7885	47.823	4.7823
6	642.496	64.2497	50.549	5.0549
7	749.965	74.9965	50.9492	5.09492

## Sheet: Simulated data & fitting values
Data line	Simulated data set number	Dietary threonine (mg/day)	Egg mass (g/hen/day)	Predicted by new three-parameter model	Predicted by four-parameter logistic model
1	1	117.13	16.13	11.5429	11.8339
2	1	161.03	14.71	18.2659	18.122
3	1	147.27	15.96	16.0738	16.0324
4	1	136.2	15.47	14.3564	14.4237
5	1	141.5	16.21	15.1724	15.1851
6	1	115.13	13.61	11.2611	11.5769
7	1	166.21	14.6	19.1022	18.9301
8	1	186.71	16.26	22.4332	22.2074
9	1	159.41	12.55	18.0054	17.8715
10	1	140.88	14.31	15.0763	15.0951
11	1	136.61	13.21	14.4191	14.482
12	1	162.59	15.45	18.5173	18.3642
13	1	159.16	16.78	17.9652	17.8329
14	1	140.25	19.05	14.9788	15.004
15	1	141.32	16.05	15.1445	15.1589
16	1	171.62	14.79	19.9794	19.7842
17	1	151.73	15.06	16.7786	16.6997
18	1	114.08	11.91	11.1142	11.4431
19	1	135.83	13.33	14.3	14.3712
20	1	159.64	13.41	18.0423	17.907
21	1	127.41	14.77	13.0334	13.1997
22	1	151.62	17.11	16.7611	16.6831
23	1	153.55	14.83	17.0679	16.9749
24	1	174.27	15.81	20.41	20.206
25	1	127.49	15.62	13.0452	13.2106
26	1	137.39	14.65	14.5385	14.5932
27	1	152.36	14.42	16.8786	16.7948
28	1	144.7	19.24	15.6707	15.6527
29	1	119.94	14.94	11.9436	12.1999
30	1	166.14	15.25	19.0908	18.9191
31	1	153.41	13.41	17.0456	16.9536
32	1	188.28	17.07	22.6881	22.4619
33	1	146.83	14.2	16.0046	15.9672
34	1	157.33	16.18	17.6717	17.5514
35	1	150.58	14.54	16.5962	16.5267
36	1	144.71	15.89	15.6723	15.6542
37	1	161.97	13.66	18.4173	18.2678
38	1	141.45	14.63	15.1646	15.1778
39	1	141.27	14.83	15.1367	15.1517
40	1	162.74	17.73	18.5415	18.3876
41	1	175.25	12.64	20.5694	20.3624
42	1	145.61	15.49	15.8132	15.7868
43	1	144.21	17.11	15.5942	15.5807
44	1	145.82	15.11	15.8461	15.8177
45	1	162.71	15.02	18.5366	18.3829
46	1	146.92	16.94	16.0188	15.9805
47	1	139.59	15.07	14.8769	14.9088
48	1	169.39	15.69	19.6174	19.431
49	1	122.23	16.51	12.274	12.5023
50	1	141.13	16.55	15.115	15.1314
51	1	247.45	32.27	31.8399	31.8345
52	1	241.27	28.95	30.9478	30.9089
53	1	241.63	28.24	31.0003	30.9633
54	1	217.27	34.94	27.3183	27.1586
55	1	232.08	31.51	29.587	29.4987
56	1	251.6	29.5	32.4277	32.4447
57	1	232.76	30.35	29.689	29.6043
58	1	258.03	26.83	33.32	33.3704
59	1	257.09	34.77	33.191	33.2366
60	1	201.95	29.52	24.8943	24.6834
61	1	265.25	30.1	34.2938	34.3793
62	1	221.55	31.17	27.9826	27.8419
63	1	274.98	30.17	35.5567	35.6842
64	1	262.69	34.8	33.952	34.0254
65	1	215.75	39.73	27.0809	26.9149
66	1	247.3	31.51	31.8185	31.8123
67	1	247.44	34.69	31.8384	31.833
68	1	267.98	37.05	34.654	34.752
69	1	234.22	34.2	29.9074	29.8303
70	1	251.39	22.89	32.3982	32.414
71	1	296.06	33.95	38.0875	38.2779
72	1	204.99	30.54	25.3802	25.1771
73	1	246.81	33.4	31.7484	31.7396
74	1	244.05	29.86	31.3515	31.3277
75	1	236.21	37.53	30.2034	30.137
76	1	174.15	38.69	20.3905	20.1868
77	1	219.51	34.25	27.6668	27.5168
78	1	232.81	27.71	29.6965	29.612
79	1	255.43	27.4	32.962	32.999
80	1	225.39	30.63	28.5728	28.4504
81	1	254.94	38.41	32.8941	32.9286
82	1	260.55	35.99	33.6633	33.7263
83	1	267.1	29.89	34.5384	34.6324
84	1	266.3	34.11	34.4329	34.5232
85	1	217.73	33.3	27.39	27.2323
86	1	247.77	31.84	31.8855	31.8819
87	1	252.98	22.49	32.6212	32.6454
88	1	247.18	32.49	31.8013	31.7945
89	1	297.57	29.88	38.2577	38.451
90	1	247.89	31.49	31.9026	31.8997
91	1	260.98	26.12	33.7216	33.7866
92	1	268.22	33.13	34.6854	34.7845
93	1	220.18	31.19	27.7707	27.6237
94	1	256.43	32.46	33.1002	33.1423
95	1	254.53	31.51	32.8372	32.8695
96	1	273.26	33.02	35.3377	35.4583
97	1	316.14	34.87	40.2261	40.4365
98	1	222.53	33.03	28.1338	27.9976
99	1	308.53	30.13	39.4473	39.6547
100	1	249.91	32.93	32.1895	32.1974
101	1	346.15	38.98	42.9242	43.0997
102	1	412.81	43.08	46.9788	46.9557
103	1	322.64	44.56	40.8607	41.0696
104	1	307.23	36.37	39.3104	39.5167
105	1	364.3	37.14	44.2772	44.4056
106	1	339.41	50.97	42.3693	42.5582
107	1	374.16	49.48	44.9294	45.0277
108	1	356.04	45.17	43.6865	43.8381
109	1	361.04	48	44.049	44.1868
110	1	342.23	44.31	42.605	42.7887
111	1	351.54	42.86	43.3472	43.5102
112	1	449.17	45.54	48.285	48.177
113	1	392.72	40.08	46.0093	46.048
114	1	309.89	42.45	39.5893	39.7976
115	1	294.15	40.05	37.8702	38.0566
116	1	333.06	46.31	41.8197	42.0186
117	1	368.52	55.91	44.5633	44.6791
118	1	400.28	41.93	46.3972	46.4119
119	1	340.9	41.76	42.4944	42.6807
120	1	344.8	46.43	42.8153	42.9938
121	1	310.3	40.3	39.6319	39.8405
122	1	356.8	45.04	43.7426	43.8921
123	1	355.39	34.21	43.6383	43.7915
124	1	360.09	41.96	43.9813	44.1218
125	1	395.56	42.22	46.1584	46.188
126	1	336.42	53.37	42.1138	42.3078
127	1	273.92	34.59	35.422	35.5452
128	1	369.1	41.85	44.6018	44.7158
129	1	400.46	44.74	46.4061	46.4202
130	1	372.43	39.69	44.8191	44.9228
131	1	395.77	44.31	46.1693	46.1982
132	1	329.4	46.67	41.491	41.6944
133	1	373.8	33.36	44.9066	45.006
134	1	297.28	46.63	38.2251	38.4179
135	1	288.09	43.82	37.1646	37.3361
136	1	352.68	40.41	43.4344	43.5946
137	1	330.52	52.87	41.5925	41.7947
138	1	291.64	41.64	37.5808	37.7615
139	1	337.2	41.93	42.181	42.3737
140	1	333.51	38.03	41.8595	42.0578
141	1	355.5	42.89	43.6465	43.7994
142	1	313.78	43.69	39.9887	40.1988
143	1	409.31	40.57	46.8238	46.8109
144	1	322.91	52.44	40.8865	41.0952
145	1	373.48	41.99	44.8863	44.9867
146	1	378.23	50.77	45.1824	45.2678
147	1	369.34	44.9	44.6177	44.7309
148	1	319.1	46.74	40.5186	40.7287
149	1	320.22	39.49	40.6277	40.8376
150	1	398.97	43.16	46.3321	46.3509
151	1	564.47	49.64	50.0245	49.9256
152	1	530.11	50.44	49.7567	49.622
153	1	490.81	49.34	49.2324	49.0851
154	1	472.54	41.61	48.8766	48.7389
155	1	493.24	57.16	49.2737	49.1259
156	1	526.9	49.55	49.7239	49.5869
157	1	407.54	50.87	46.7432	46.7356
158	1	518.79	52.76	49.634	49.4918
159	1	428.1	51.06	47.5925	47.5285
160	1	499.08	50.64	49.3675	49.2194
161	1	465.93	42.91	48.726	48.5947
162	1	495.23	46.36	49.3065	49.1585
163	1	483.74	47.74	49.1046	48.9597
164	1	523.15	46.48	49.6837	49.544
165	1	519.46	47.62	49.6418	49.5
166	1	407	44.74	46.7183	46.7124
167	1	422.52	39.12	47.3801	47.3303
168	1	393.68	48.2	46.0602	46.0958
169	1	478.84	50.52	49.0088	48.8666
170	1	496.07	42.03	49.32	49.172
171	1	482.1	46.49	49.0732	48.9291
172	1	444.83	53.58	48.1557	48.0555
173	1	442.15	50.64	48.0725	47.9774
174	1	381.7	43.05	45.3907	45.465
175	1	457.38	38.83	48.5122	48.3915
176	1	402.62	49.23	46.5115	46.5189
177	1	425.14	49.37	47.4814	47.4248
178	1	528.68	49.53	49.7423	49.6065
179	1	477.54	49.41	48.9824	48.841
180	1	470.67	60.04	48.8352	48.6992
181	1	500.51	53.78	49.3893	49.2413
182	1	492.15	48.61	49.2553	49.1078
183	1	418.14	48.99	47.2042	47.1661
184	1	441.05	42.36	48.0376	47.9447
185	1	426.59	47.95	47.5363	47.476
186	1	436.85	59.83	47.9003	47.8162
187	1	490.94	55.34	49.2346	49.0873
188	1	403.79	51.01	46.5677	46.5715
189	1	408.37	41.84	46.7812	46.7711
190	1	420.65	60.68	47.306	47.2611
191	1	421.28	45.37	47.3311	47.2846
192	1	421.01	53.53	47.3204	47.2745
193	1	534.28	51.08	49.797	49.6658
194	1	442.72	49.2	48.0904	47.9942
195	1	500.91	42.5	49.3954	49.2474
196	1	516.78	40.47	49.6101	49.4668
197	1	449.15	42.18	48.2844	48.1765
198	1	424.19	49.66	47.445	47.3908
199	1	397.04	40.78	46.2345	46.2594
200	1	497.26	47.37	49.339	49.1909
201	1	524.89	48.25	49.7026	49.5641
202	1	494.07	55.41	49.2874	49.1396
203	1	491.48	43.14	49.2439	49.0965
204	1	422.43	42.39	47.3766	47.327
205	1	524.48	47.64	49.6982	49.5594
206	1	502.83	44.22	49.4239	49.2762
207	1	591.54	53.21	50.1542	50.0909
208	1	613.87	52.55	50.2249	50.1921
209	1	457.76	43.74	48.5221	48.4009
210	1	654.82	48.22	50.3002	50.3196
211	1	586.94	42.32	50.136	50.0664
212	1	682.53	48.53	50.3268	50.3763
213	1	568.82	48.54	50.0493	49.9559
214	1	566.79	52.72	50.0379	49.9419
215	1	618.19	49.45	50.2357	50.2087
216	1	516.75	45.51	49.6097	49.4664
217	1	411.35	40.43	46.9148	46.8959
218	1	537.68	47.14	49.8282	49.6999
219	1	551.77	46.68	49.9414	49.8275
220	1	576.97	59.78	50.0915	50.0086
221	1	556.09	46.87	49.9715	49.8625
222	1	587.36	43.26	50.1377	50.0687
223	1	558.44	55.73	49.9871	49.8809
224	1	466.98	57.21	48.7508	48.6183
225	1	585.46	45.51	50.1298	50.0583
226	1	643.47	44.28	50.2846	50.2903
227	1	513.64	56.94	49.5713	49.4266
228	1	585.38	48.17	50.1295	50.0578
229	1	538.01	52.75	49.8311	49.7032
230	1	616.68	54.43	50.232	50.203
231	1	560.05	45.32	49.9974	49.8931
232	1	609.9	42.15	50.2142	50.176
233	1	580.95	40.5	50.1101	50.0325
234	1	544.75	44.91	49.888	49.7666
235	1	506.63	48.94	49.4783	49.3312
236	1	588.44	49.92	50.1421	50.0745
237	1	564.61	48.02	50.0253	49.9266
238	1	574.62	50.1	50.0799	49.9939
239	1	581.68	46.11	50.1134	50.0368
240	1	535.27	51.81	49.8063	49.6759
241	1	565.21	44.75	50.0288	49.9308
242	1	501.6	48.86	49.4057	49.2578
243	1	543.32	47.41	49.8764	49.7536
244	1	475.16	47.34	48.9329	48.7931
245	1	633.43	44.08	50.2678	50.2609
246	1	602.15	46.53	50.1912	50.1423
247	1	439.66	44.32	47.9929	47.9028
248	1	538.99	47.69	49.8397	49.7127
249	1	542.49	51.04	49.8695	49.7459
250	1	485.35	55.87	49.1347	48.9891
251	1	758.37	48.81	50.3545	50.4614
252	1	655.8	48.49	50.3014	50.322
253	1	673.48	41.15	50.3196	50.3598
254	1	618.09	46.99	50.2355	50.2083
255	1	660.59	53.53	50.307	50.333
256	1	574.72	50.79	50.0804	49.9945
257	1	658.46	53.84	50.3046	50.3282
258	1	638.59	59.2	50.2769	50.2765
259	1	715.66	54.85	50.3442	50.4231
260	1	623.23	46.23	50.2473	50.227
261	1	759.73	53.43	50.3547	50.4623
262	1	695.12	45.6	50.3348	50.3963
263	1	725.73	52.03	50.3475	50.434
264	1	716.05	46.41	50.3444	50.4236
265	1	688.01	40.3	50.3305	50.3854
266	1	646.09	57.4	50.2885	50.2975
267	1	567.56	53.69	50.0423	49.9472
268	1	717.61	56.2	50.3449	50.4253
269	1	619.79	48.77	50.2395	50.2146
270	1	667.59	53.19	50.3142	50.3481
271	1	693.4	50.86	50.3338	50.3938
272	1	649.19	47.08	50.2929	50.3056
273	1	574.54	59.89	50.0795	49.9934
274	1	549.63	48.65	49.9257	49.8095
275	1	657.46	53.71	50.3034	50.3259
276	1	587.32	51.21	50.1375	50.0685
277	1	565.71	57.69	50.0317	49.9344
278	1	635.32	52.57	50.2712	50.2667
279	1	700.89	55.72	50.3379	50.4045
280	1	546.77	56.17	49.9039	49.7847
281	1	671.11	56.77	50.3175	50.3552
282	1	536.43	57.68	49.8169	49.6875
283	1	539.49	48.92	49.8441	49.7175
284	1	539.95	54.56	49.8481	49.7219
285	1	710.57	57.35	50.3422	50.4171
286	1	655.8	57.87	50.3014	50.322
287	1	736.59	53.89	50.3504	50.4444
288	1	682.1	48.24	50.3264	50.3755
289	1	668.05	61.54	50.3147	50.349
290	1	667.33	50.29	50.314	50.3476
291	1	533.82	53.34	49.7927	49.6611
292	1	497.72	53.34	49.3463	49.1982
293	1	659.85	58.38	50.3062	50.3314
294	1	559.47	37.64	49.9937	49.8887
295	1	713.6	49.07	50.3434	50.4207
296	1	683.47	47.02	50.3274	50.3779
297	1	642.47	44.58	50.2831	50.2876
298	1	650.15	51.12	50.2942	50.3081
299	1	614.28	50.67	50.226	50.1937
300	1	546.98	45.07	49.9056	49.7865
301	1	782.2	38.45	50.3572	50.4755
302	1	777.5	41.85	50.3568	50.473
303	1	750.3	54.07	50.3532	50.4556
304	1	930.88	50.95	50.3606	50.5105
305	1	710.3	55.31	50.3421	50.4168
306	1	735.45	51.86	50.3502	50.4433
307	1	735.3	51.81	50.3501	50.4432
308	1	790.87	47.45	50.3579	50.4797
309	1	784.83	59.31	50.3574	50.4768
310	1	880.89	51.92	50.3604	50.5048
311	1	827.58	42.29	50.3596	50.4933
312	1	696.41	51.65	50.3355	50.3982
313	1	834.92	45.63	50.3598	50.4954
314	1	816.84	50.17	50.3592	50.4899
315	1	713.91	48.3	50.3436	50.4211
316	1	765	46.47	50.3554	50.4657
317	1	756.46	48.19	50.3542	50.4601
318	1	658.1	59.4	50.3042	50.3274
319	1	702.88	51.6	50.3388	50.4072
320	1	860.12	47.16	50.3602	50.5012
321	1	659.01	54.25	50.3052	50.3295
322	1	804.81	45.81	50.3587	50.4856
323	1	800.8	52.33	50.3585	50.484
324	1	639.51	48.94	50.2784	50.2791
325	1	784.89	58.03	50.3574	50.4769
326	1	756.08	52.55	50.3542	50.4598
327	1	847.43	50.79	50.36	50.4985
328	1	857.05	45.2	50.3602	50.5006
329	1	719.21	55.34	50.3455	50.4271
330	1	735.53	52	50.3502	50.4434
331	1	790.47	51.01	50.3579	50.4795
332	1	792.43	62.18	50.358	50.4804
333	1	646.34	55.93	50.2889	50.2981
334	1	689.78	48.37	50.3316	50.3882
335	1	620.94	54.21	50.2422	50.2188
336	1	697.11	45.54	50.3359	50.3992
337	1	614.74	54.27	50.2271	50.1955
338	1	664.85	53.25	50.3115	50.3424
339	1	660.94	48.39	50.3074	50.3338
340	1	689.68	36.78	50.3316	50.388
341	1	776.32	51.93	50.3567	50.4724
342	1	718.49	53.56	50.3452	50.4263
343	1	813.53	47.75	50.3591	50.4888
344	1	722.06	47.02	50.3464	50.4302
345	1	829.23	54.5	50.3596	50.4938
346	1	802.42	47.24	50.3586	50.4847
347	1	718.21	50.76	50.3451	50.426
348	1	524.01	55.94	49.6931	49.554
349	1	770.24	48.69	50.356	50.4689
350	1	777.14	53.21	50.3568	50.4728
351	2	144.76	14.28	16.0127	16.0734
352	2	133.62	17.01	14.0212	14.406
353	2	141	13.51	15.3355	15.4987
354	2	145.65	18.12	16.1737	16.2112
355	2	128.21	14.82	13.0732	13.6363
356	2	154.07	15	17.7056	17.5454
357	2	159.05	17.24	18.6174	18.3589
358	2	148.78	14.86	16.7413	16.7008
359	2	120.21	14.88	11.701	12.5486
360	2	136.77	15.53	14.5795	14.8665
361	2	113.78	14.75	10.6284	11.7194
362	2	148.04	15.58	16.6069	16.5843
363	2	132.05	14.61	13.7446	14.1799
364	2	153.38	14.63	17.5795	17.434
365	2	164.44	15.26	19.6065	19.2578
366	2	142.6	13.37	15.6231	15.7418
367	2	146.7	15.65	16.3638	16.3746
368	2	138.44	15.12	14.8772	15.1142
369	2	161.7	16.96	19.1035	18.7986
370	2	140.08	13.37	15.1705	15.3599
371	2	125.96	16.67	12.6835	13.3242
372	2	137.05	14.58	14.6293	14.9079
373	2	150.73	17.12	17.0961	17.0096
374	2	143.38	14.16	15.7637	15.8611
375	2	142.45	15.23	15.5961	15.7189
376	2	138.58	13.99	14.9022	15.1351
377	2	143.88	14.53	15.8538	15.9379
378	2	136.82	14.89	14.5884	14.8739
379	2	133.27	16.49	13.9595	14.3554
380	2	125.61	14.27	12.6231	13.2761
381	2	159.54	15.4	18.7072	18.4399
382	2	151.34	12.88	17.2073	17.1069
383	2	148	17.52	16.5996	16.578
384	2	138.99	16.65	14.9754	15.1963
385	2	158.1	14.8	18.4432	18.2024
386	2	155.91	13.76	18.0421	17.8439
387	2	138.92	14.44	14.9629	15.1859
388	2	161.37	15.83	19.043	18.7436
389	2	150.66	13.48	17.0834	16.9985
390	2	147.84	13.89	16.5706	16.5529
391	2	150.01	13.57	16.965	16.8953
392	2	166.41	15.17	19.9683	19.5907
393	2	145.07	14.87	16.0688	16.1214
394	2	175.59	16.94	21.6514	21.1684
395	2	171.93	16.54	20.9811	20.5345
396	2	117.91	15.32	11.314	12.2474
397	2	183.98	15.09	23.18	22.641
398	2	134.82	15.75	14.2334	14.5804
399	2	134.06	15.97	14.0989	14.4698
400	2	151.91	14.82	17.3112	17.198
401	2	219.49	32.8	29.3902	28.9533
402	2	262.82	29.86	35.9719	35.9782
403	2	240.7	30.82	32.7782	32.5524
404	2	188.81	31.94	24.0529	23.4979
405	2	239.61	31.77	32.6114	32.3739
406	2	255.57	31.89	34.9662	34.8997
407	2	249.53	35.21	34.0973	33.9671
408	2	209.62	34.68	27.7208	27.212
409	2	276.86	30.6	37.8007	37.9301
410	2	246.98	32.66	33.7223	33.5645
411	2	230.57	30.82	31.1967	30.864
412	2	193.63	35.95	24.9172	24.3572
413	2	220.1	33.39	29.4916	29.0599
414	2	254.7	34.56	34.8428	34.7672
415	2	281.1	20.66	38.3216	38.4824
416	2	245.62	34	33.5202	33.3478
417	2	270.32	39.38	36.9686	37.044
418	2	226.86	32.67	30.6003	30.2307
419	2	201.83	32.25	26.3685	25.823
420	2	212.98	29.88	28.295	27.8078
421	2	174.42	31	21.4373	20.9651
422	2	271.61	28.47	37.1354	37.222
423	2	256.96	28.24	35.1622	35.11
424	2	251.16	28.71	34.3346	34.2217
425	2	226.8	29.49	30.5906	30.2204
426	2	250.55	29.35	34.246	34.1266
427	2	232.58	38.7	31.516	31.204
428	2	213.91	28.48	28.4529	27.9722
429	2	218.37	32.74	29.2035	28.7572
430	2	266.67	30.88	36.4891	36.5318
431	2	214.19	29.28	28.5003	28.0217
432	2	242.18	27.55	33.0032	32.7935
433	2	193.86	29.94	24.9582	24.3983
434	2	288.09	26.04	39.1483	39.3545
435	2	253.29	29.1	34.6415	34.5512
436	2	245.93	27.07	33.5664	33.3973
437	2	261.13	29.73	35.7412	35.7309
438	2	240.06	34.85	32.6803	32.4477
439	2	221.88	28.28	29.7862	29.3701
440	2	182.16	33.51	22.8495	22.3196
441	2	197.27	32.03	25.5646	25.0077
442	2	228.74	30.72	30.9036	30.5525
443	2	220.59	34.79	29.5729	29.1454
444	2	228.09	32.8	30.799	30.4415
445	2	262.6	30.4	35.942	35.9462
446	2	217.57	35.41	29.0697	28.6169
447	2	241.88	34.34	32.9577	32.7448
448	2	224.29	31.14	30.1821	29.788
449	2	249.52	31.78	34.0959	33.9655
450	2	249.25	29.95	34.0564	33.9231
451	2	337.87	45.32	43.904	44.2031
452	2	361.32	44.84	45.5069	45.7476
453	2	357.22	48.03	45.2532	45.5067
454	2	383.74	45.64	46.7131	46.8735
455	2	368.1	46.35	45.9032	46.121
456	2	384.83	48.82	46.7644	46.9207
457	2	368.55	39.46	45.9285	46.1447
458	2	317.49	44.07	42.1913	42.4972
459	2	337.99	44.31	43.9131	44.2121
460	2	333.71	43.04	43.5795	43.8841
461	2	321.18	42.99	42.5247	42.8335
462	2	350.81	47.68	44.8346	45.1063
463	2	361.98	44.9	45.5468	45.7853
464	2	325.57	44.23	42.9078	43.2173
465	2	417.86	47.08	48.0409	48.08
466	2	325.88	41.08	42.9343	43.2438
467	2	292.23	47.99	39.6191	39.8482
468	2	277.92	43.98	37.9323	38.0698
469	2	338.59	44.61	43.9589	44.2569
470	2	380.71	54.78	46.5671	46.7388
471	2	307.79	41	41.264	41.5528
472	2	382.09	48.05	46.6342	46.8008
473	2	324.79	43.83	42.8408	43.1504
474	2	327.21	42.03	43.0471	43.3563
475	2	355.3	51.24	45.1307	45.3899
476	2	356.43	44.17	45.2031	45.459
477	2	305.66	48.6	41.0503	41.3334
478	2	389.83	45.33	46.9917	47.1292
479	2	360.73	40.61	45.4711	45.7136
480	2	292.9	40.48	39.6939	39.9265
481	2	333.57	47.82	43.5684	43.8731
482	2	393.84	47.72	47.1646	47.2871
483	2	330.4	48.32	43.3123	43.6199
484	2	375.52	44.65	46.305	46.496
485	2	309.58	47.17	41.4407	41.7338
486	2	415.21	44.72	47.9567	48.0042
487	2	343.18	45.53	44.3	44.5897
488	2	276.2	39.56	37.7183	37.8425
489	2	353.35	39.97	45.0037	45.2685
490	2	309.2	49.29	41.4034	41.6957
491	2	381.27	36.48	46.5944	46.7641
492	2	330.35	41.61	43.3082	43.6158
493	2	367.86	48.5	45.8897	46.1082
494	2	339.91	43.23	44.0585	44.3543
495	2	328.03	43.58	43.116	43.4249
496	2	360.74	44.48	45.4717	45.7142
497	2	348.87	47.69	44.7024	44.9792
498	2	381.43	36.93	46.6022	46.7713
499	2	334.2	47.36	43.6184	43.9225
500	2	390.01	39.35	46.9996	47.1365
501	2	411.06	44.04	47.8189	47.8801
502	2	432.76	55.24	48.4639	48.4599
503	2	512.9	42.87	49.6786	49.5816
504	2	501.34	51.5	49.5819	49.4859
505	2	423.57	49.67	48.2129	48.2345
506	2	407.68	52.66	47.7012	47.7739
507	2	390.24	54.29	47.0098	47.1457
508	2	468.5	46.77	49.1853	49.1125
509	2	480.21	52.25	49.3505	49.2656
510	2	439.43	45.51	48.6275	48.6069
511	2	391.1	41.68	47.0473	47.1801
512	2	415.39	43	47.9625	48.0094
513	2	437.35	49.34	48.5781	48.5625
514	2	412.92	54.57	47.8815	47.9366
515	2	434.59	39.49	48.5103	48.5015
516	2	468.36	49.63	49.1832	49.1106
517	2	520.3	46.22	49.7314	49.6351
518	2	398.13	46.65	47.3407	47.4474
519	2	401.15	54.6	47.4593	47.555
520	2	462.32	45.03	49.0856	49.0212
521	2	454.91	53.55	48.9534	48.901
522	2	415.19	45.34	47.956	48.0036
523	2	499.26	53.3	49.5624	49.467
524	2	454.28	42.51	48.9415	48.8902
525	2	425.78	51.37	48.2761	48.2913
526	2	540.17	42.9	49.8438	49.754
527	2	415.43	49.02	47.9638	48.0106
528	2	422.48	49.7	48.1811	48.2059
529	2	364.5	44.79	45.6964	45.9265
530	2	463.9	44.86	49.112	49.0453
531	2	419.14	55.52	48.0806	48.1157
532	2	418.19	59.87	48.0512	48.0893
533	2	408.25	56.42	47.7214	47.7921
534	2	448.49	52.1	48.8269	48.7865
535	2	379.35	50.19	46.4999	46.6767
536	2	445.66	41.66	48.7673	48.7327
537	2	440.03	48.82	48.6415	48.6195
538	2	467.41	43.54	49.1684	49.097
539	2	476.48	52.97	49.3011	49.2195
540	2	536.12	49.63	49.824	49.7324
541	2	451.8	57.84	48.8936	48.8468
542	2	430.06	44.78	48.3934	48.3965
543	2	454.13	43.52	48.9387	48.8876
544	2	469.52	44.96	49.2009	49.1269
545	2	393.54	56.64	47.1519	47.2756
546	2	486.83	48.07	49.4315	49.3417
547	2	438.58	50.61	48.6075	48.5889
548	2	471.87	50.16	49.2359	49.1592
549	2	428.11	53.79	48.3408	48.3493
550	2	439.7	55.68	48.6339	48.6126
551	2	604.79	42.05	50.0209	49.9731
552	2	599.1	37.32	50.0127	49.9609
553	2	554.6	44.56	49.9038	49.8217
554	2	575.61	49.81	49.9668	49.8984
555	2	487.17	47.44	49.4354	49.3454
556	2	614.37	49.96	50.0327	49.9916
557	2	544.93	44.03	49.8653	49.7779
558	2	641.63	45.7	50.0559	50.0322
559	2	638.36	41.75	50.0538	50.0281
560	2	490.69	45.27	49.475	49.383
561	2	604.96	47.77	50.0211	49.9735
562	2	579.62	42.02	49.9762	49.9106
563	2	530.87	54.18	49.796	49.7025
564	2	480.64	46.54	49.356	49.2707
565	2	648.49	44.6	50.0599	50.0402
566	2	549.93	50.94	49.8861	49.8013
567	2	444.67	51.45	48.7459	48.7134
568	2	539.6	49.03	49.8411	49.7511
569	2	580.43	49.04	49.978	49.913
570	2	597.16	47.24	50.0096	49.9565
571	2	603	46.86	50.0184	49.9694
572	2	631.45	50.53	50.0488	50.0189
573	2	570.25	48.2	49.953	49.8809
574	2	489	50.18	49.4563	49.3652
575	2	604.33	42.32	50.0203	49.9722
576	2	491.66	46.58	49.4855	49.393
577	2	560.39	56.57	49.9237	49.8452
578	2	499.47	50.94	49.5644	49.4689
579	2	555.13	50.74	49.9057	49.8239
580	2	565.18	55.87	49.9386	49.8632
581	2	594.57	58.32	50.0054	49.9504
582	2	418.8	49.57	48.0701	48.1063
583	2	626.19	44.26	50.0444	50.0112
584	2	532.89	45.07	49.8071	49.7143
585	2	660.42	54.31	50.0655	50.0523
586	2	615.78	39.74	50.0343	49.9941
587	2	361.36	60.52	45.5094	45.7499
588	2	546.28	38.21	49.8711	49.7844
589	2	439.5	45.66	48.6292	48.6084
590	2	615.15	54.67	50.0336	49.993
591	2	507.95	55.43	49.6394	49.5425
592	2	493.13	47.34	49.5011	49.4079
593	2	626.55	49.11	50.0448	50.0117
594	2	528.23	45.42	49.781	49.6866
595	2	520.99	53.28	49.736	49.6398
596	2	521.84	42.25	49.7416	49.6456
597	2	411.87	45.77	47.8464	47.9049
598	2	493.4	53.51	49.5039	49.4106
599	2	531.43	46.31	49.7991	49.7058
600	2	614.93	38.92	50.0334	49.9926
601	2	734.65	48.14	50.0799	50.0948
602	2	583.08	64.79	49.9837	49.9206
603	2	675.24	46.54	50.0706	50.0647
604	2	681.17	44.69	50.0722	50.069
605	2	696.83	49.28	50.0756	50.0787
606	2	571.54	44.27	49.9564	49.8853
607	2	663.21	58.02	50.0666	50.0548
608	2	624.05	51.89	50.0425	50.0079
609	2	721.02	52.26	50.0788	50.0899
610	2	626.49	55.25	50.0447	50.0116
611	2	585.29	53.18	49.9883	49.9267
612	2	664.31	58.72	50.067	50.0558
613	2	637.24	52.43	50.053	50.0267
614	2	590.46	50.75	49.9982	49.9403
615	2	620.64	49.98	50.0393	50.0024
616	2	701.69	54.02	50.0764	50.0813
617	2	611.26	50.43	50.0291	49.9859
618	2	693.05	40.71	50.0749	50.0765
619	2	664.28	50.65	50.067	50.0558
620	2	627.02	48.69	50.0452	50.0124
621	2	597.54	51.36	50.0102	49.9573
622	2	663.19	45.51	50.0666	50.0548
623	2	618.49	47.64	50.0372	49.9988
624	2	572.2	49.77	49.9582	49.8874
625	2	583.66	60.77	49.9849	49.9222
626	2	646.36	47.34	50.0587	50.0378
627	2	631.5	42.57	50.0488	50.0189
628	2	602.8	54.24	50.0181	49.9689
629	2	661.77	52.43	50.066	50.0535
630	2	617.9	40.87	50.0365	49.9978
631	2	622.49	50.55	50.0411	50.0054
632	2	700.32	53.97	50.0761	50.0805
633	2	574.99	56.75	49.9653	49.8964
634	2	601.05	50.99	50.0156	49.9652
635	2	592.55	54.64	50.0019	49.9455
636	2	614.71	47.96	50.0331	49.9922
637	2	706.45	50.16	50.0771	50.0836
638	2	557.39	50.07	49.9136	49.8332
639	2	628.74	51.25	50.0466	50.015
640	2	656.15	50.37	50.0636	50.0482
641	2	576.12	54.82	49.968	49.9
642	2	643.82	59.6	50.0572	50.0348
643	2	609.85	47.65	50.0274	49.9832
644	2	572.03	56.36	49.9577	49.8869
645	2	701.06	53.68	50.0763	50.0809
646	2	701.92	47.17	50.0764	50.0814
647	2	747.31	55.86	50.0806	50.0985
648	2	665.01	51.22	50.0673	50.0564
649	2	603.22	48.48	50.0187	49.9698
650	2	716.92	41.8	50.0783	50.0883
651	2	736.52	52.14	50.08	50.0954
652	2	748.49	49.55	50.0807	50.0988
653	2	570.44	51.97	49.9535	49.8816
654	2	712.6	47.46	50.0779	50.0864
655	2	695.22	45.32	50.0753	50.0778
656	2	667.2	52.19	50.068	50.0583
657	2	765.67	48.55	50.0813	50.1028
658	2	691.18	52.56	50.0745	50.0754
659	2	684.43	44.22	50.073	50.0712
660	2	603.3	48.75	50.0188	49.97
661	2	853.77	53.98	50.0823	50.113
662	2	729.26	51.75	50.0795	50.093
663	2	776.88	55.98	50.0816	50.1049
664	2	844.03	46.19	50.0823	50.1124
665	2	592.78	51.19	50.0023	49.9461
666	2	765.5	51.55	50.0813	50.1027
667	2	694.91	45.59	50.0752	50.0776
668	2	704.36	53.42	50.0768	50.0826
669	2	790.13	47.65	50.0819	50.107
670	2	773.45	48.27	50.0815	50.1043
671	2	683.23	50.4	50.0727	50.0704
672	2	675.75	57.25	50.0708	50.0651
673	2	702.77	52.23	50.0765	50.0818
674	2	656.3	61.47	50.0637	50.0483
675	2	734.64	58.89	50.0799	50.0948
676	2	666.31	51.81	50.0677	50.0575
677	2	765.36	49.79	50.0813	50.1027
678	2	936.57	55.88	50.0824	50.1158
679	2	729.72	49.86	50.0795	50.0931
680	2	836.27	41.76	50.0823	50.1119
681	2	759.54	61.13	50.0811	50.1015
682	2	787.98	45.18	50.0818	50.1067
683	2	857.95	46.09	50.0823	50.1133
684	2	897.51	43.56	50.0824	50.1149
685	2	653.24	53.5	50.0623	50.0452
686	2	751.78	49.91	50.0808	50.0996
687	2	829.65	51.37	50.0822	50.1114
688	2	776.17	59.11	50.0816	50.1048
689	2	756.48	51.21	50.081	50.1008
690	2	689.12	58.12	50.0741	50.0742
691	2	828.29	48.4	50.0822	50.1112
692	2	747.62	45.04	50.0806	50.0985
693	2	561.51	51.34	49.9273	49.8495
694	2	739.3	56.23	50.0802	50.0962
695	2	664.41	62.48	50.067	50.0559
696	2	786.95	45.18	50.0818	50.1065
697	2	770.31	43.52	50.0815	50.1037
698	2	796.38	44.73	50.082	50.1079
699	2	636.34	44.29	50.0524	50.0255
700	2	715.11	52.32	50.0781	50.0875
701	3	138.07	15.51	14.2167	13.8367
702	3	155.43	17.08	17.2242	17.1934
703	3	145.49	19.35	15.4904	15.273
704	3	151.15	18.48	16.4744	16.3676
705	3	126.01	14.61	12.1999	11.5101
706	3	148.39	16.62	15.9934	15.8341
707	3	148.1	12.47	15.943	15.778
708	3	148.46	17.48	16.0056	15.8476
709	3	160.45	15.14	18.1081	18.1586
710	3	142.1	14.85	14.9059	14.6168
711	3	162.6	13.67	18.4878	18.5706
712	3	155.54	12.33	17.2435	17.2146
713	3	149.06	15.39	16.11	15.9637
714	3	159.01	15.43	17.8541	17.8822
715	3	146.87	15.8	15.7294	15.54
716	3	158.37	15.86	17.7413	17.7592
717	3	157.93	13.22	17.6638	17.6746
718	3	150.01	15.81	16.2755	16.1473
719	3	131.3	15.93	13.0753	12.5285
720	3	145.28	16.53	15.454	15.2323
721	3	156.8	15.04	17.465	17.4572
722	3	131.41	12.53	13.0936	12.5498
723	3	107.95	17.36	9.3494	8.0806
724	3	150.7	15.09	16.3959	16.2807
725	3	181.27	13.72	21.7927	22.0943
726	3	147.13	16.11	15.7745	15.5904
727	3	140.11	16.57	14.5648	14.2315
728	3	154.92	15.78	17.1346	17.0951
729	3	180.05	15.08	21.5772	21.8677
730	3	145.22	15.91	15.4437	15.2207
731	3	178.17	17.7	21.2447	21.5173
732	3	141.21	14.82	14.7531	14.4445
733	3	179.27	15.18	21.4393	21.7225
734	3	167.42	12.7	19.3407	19.4903
735	3	165.31	14.16	18.9671	19.0884
736	3	166.62	17.28	19.199	19.338
737	3	166.55	12.8	19.1866	19.3247
738	3	144.54	17	15.3262	15.0891
739	3	152.08	16.73	16.637	16.5472
740	3	148.83	14.28	16.07	15.9192
741	3	149.11	16.52	16.1187	15.9733
742	3	164.99	17.26	18.9105	19.0273
743	3	154.19	16.21	17.0065	16.9544
744	3	145.2	14.42	15.4402	15.2169
745	3	140.17	12.41	14.575	14.2431
746	3	146.93	14.45	15.7398	15.5517
747	3	156.98	14.78	17.4966	17.4919
748	3	153.76	12.81	16.9311	16.8714
749	3	152.76	15.57	16.756	16.6785
750	3	145.36	15.85	15.4679	15.2478
751	3	221.84	31.79	28.7454	29.1957
752	3	257.47	28.41	34.2075	34.5191
753	3	266.92	28.31	35.5169	35.7654
754	3	235.7	30.17	30.9613	31.3805
755	3	240.06	36.69	31.6356	32.0384
756	3	220.99	34.82	28.6062	29.0573
757	3	186.3	26.69	22.6793	23.0222
758	3	261.88	31.12	34.8265	35.1095
759	3	241.05	25.86	31.7871	32.1858
760	3	206.21	31.97	26.133	26.5729
761	3	249.53	29.48	33.0594	33.4171
762	3	261.27	31.35	34.7417	35.0288
763	3	238.71	26.91	31.428	31.8362
764	3	235.37	28.86	30.9098	31.3301
765	3	285.9	36.94	37.9499	38.0545
766	3	206.33	36.03	26.1534	26.5936
767	3	243	27.33	32.0837	32.4739
768	3	272.18	30.84	36.2179	36.4284
769	3	201.16	30.04	25.268	25.6927
770	3	252.2	34.53	33.4502	33.7932
771	3	198.22	29.5	24.7605	25.1736
772	3	254.93	30.6	33.8449	34.172
773	3	244.28	32.7	32.2771	32.6614
774	3	238.81	35.26	31.4434	31.8512
775	3	271.38	32.31	36.1126	36.329
776	3	212.43	25.21	27.1853	27.6357
777	3	210.29	33.05	26.825	27.2728
778	3	248.58	32	32.9192	33.282
779	3	211.69	32.43	27.061	27.5105
780	3	241.23	37.56	31.8146	32.2125
781	3	225.13	34.13	29.2808	29.7269
782	3	273.17	35.27	36.3476	36.5507
783	3	209.57	44.36	26.7034	27.15
784	3	301.94	32.61	39.7945	39.7701
785	3	220.17	38.24	28.4716	28.9233
786	3	313.63	31.2	41.0157	40.8991
787	3	234.88	32.82	30.8332	31.2552
788	3	176.64	31.71	20.974	21.2312
789	3	267.83	37.48	35.6396	35.8817
790	3	249.69	29.55	33.0829	33.4398
791	3	232.97	28.91	30.5333	30.9613
792	3	258.33	27.36	34.3293	34.6354
793	3	217.38	34.92	28.0111	28.4638
794	3	213.34	33.14	27.338	27.7891
795	3	236.39	29.23	31.0687	31.4856
796	3	233.25	30.3	30.5774	31.0045
797	3	228.47	31.42	29.8185	30.2582
798	3	236.97	27.32	31.1589	31.5736
799	3	214.78	31.12	27.5787	28.0308
800	3	241.26	27.94	31.8192	32.2169
801	3	339.57	49.75	43.3632	43.0636
802	3	430.4	46.83	48.2461	47.7333
803	3	288.15	37.47	38.2205	38.307
804	3	333.07	41.31	42.8208	42.5632
805	3	335.04	35.08	42.9883	42.7177
806	3	304.17	46.94	40.0354	39.9932
807	3	399.17	50.01	47.0642	46.5442
808	3	360.91	44.8	44.9402	44.5256
809	3	386.74	46.67	46.4644	45.9641
810	3	349.49	44.86	44.1343	43.7765
811	3	318.47	43.35	41.4912	41.3377
812	3	329.09	42.21	42.4737	42.2433
813	3	365.87	38.83	45.2641	44.8283
814	3	361.75	43.47	44.9961	44.5778
815	3	323.21	39.13	41.94	41.7514
816	3	303.52	43.93	39.9656	39.9286
817	3	327.5	50.74	42.3319	42.1126
818	3	399.99	40.43	47.101	46.5801
819	3	383.37	47.05	46.2876	45.795
820	3	354.38	43.47	44.4899	44.1064
821	3	338.4	38.07	43.2678	42.9755
822	3	399.98	42.13	47.1006	46.5797
823	3	344.03	43.71	43.7183	43.3915
824	3	299.25	43.82	39.4988	39.496
825	3	348.55	45.6	44.0641	43.7115
826	3	360.03	51.58	44.8811	44.4705
827	3	358.06	45.23	44.7471	44.3455
828	3	384.63	41.84	46.3544	45.8588
829	3	313.53	44.91	41.0057	40.8898
830	3	357.95	41.07	44.7395	44.3385
831	3	370.44	45.01	45.5489	45.0956
832	3	324	37.72	42.0132	41.8189
833	3	317.08	41.94	41.3564	41.2134
834	3	369.86	41.51	45.5135	45.0623
835	3	372.22	50.01	45.6564	45.1968
836	3	298.03	45.43	39.3629	39.3699
837	3	348.03	44.48	44.025	43.6753
838	3	355.67	47.58	44.581	44.1911
839	3	378.94	38.81	46.0454	45.5645
840	3	418.65	46.99	47.8515	47.3271
841	3	409.94	45.29	47.5212	46.9949
842	3	386.49	46.65	46.4515	45.9517
843	3	363.75	57.15	45.1275	44.7005
844	3	372.07	44.61	45.6475	45.1883
845	3	368.14	45.53	45.4072	44.9624
846	3	359.38	42.84	44.8372	44.4295
847	3	433.78	44.02	48.3495	47.8418
848	3	314.6	51.59	41.1124	40.9883
849	3	303.9	44.77	40.0064	39.9664
850	3	342.66	44.01	43.6107	43.2921
851	3	403.73	48.16	47.2645	46.7407
852	3	475.83	46.48	49.3196	48.9281
853	3	475.75	57.41	49.3183	48.9264
854	3	499.69	42.07	49.6653	49.3685
855	3	493.26	48.17	49.5837	49.2601
856	3	484.34	46.26	49.4568	49.0975
857	3	423.16	50.14	48.0096	47.4885
858	3	387.25	53.81	46.4907	45.9892
859	3	534.48	46.7	49.9907	49.8455
860	3	391.94	49.2	46.7252	46.215
861	3	435.33	52.67	48.3954	47.8904
862	3	471.45	43.33	49.2423	48.835
863	3	387.93	51.85	46.5254	46.0226
864	3	481.02	53.99	49.4053	49.0332
865	3	414.14	48.2	47.6847	47.1586
866	3	451.52	46.21	48.8252	48.3559
867	3	456.27	52.55	48.935	48.4789
868	3	364.85	50.07	45.1987	44.7671
869	3	449.95	45.32	48.7873	48.3139
870	3	435.86	47.96	48.411	47.9068
871	3	492.06	49.18	49.5675	49.2391
872	3	476.92	47.83	49.3381	48.9506
873	3	456.79	42.06	48.9466	48.492
874	3	384.42	49.86	46.3434	45.8482
875	3	452.17	51.67	48.8406	48.373
876	3	461.91	56.15	49.0566	48.6175
877	3	435.22	46.39	48.3922	47.887
878	3	447.56	35.59	48.7282	48.2488
879	3	500.09	48.36	49.6701	49.375
880	3	515.26	49.75	49.8329	49.6032
881	3	544.16	40.2	50.0533	49.9505
882	3	391.7	47.71	46.7135	46.2037
883	3	365.25	51.06	45.2244	44.7911
884	3	496.92	55.53	49.6311	49.3227
885	3	496.09	45.72	49.6205	49.3087
886	3	502.13	55.42	49.6942	49.4078
887	3	405.82	46.99	47.3529	46.8279
888	3	518.78	53.99	49.8655	49.6512
889	3	453.62	43.67	48.8746	48.4109
890	3	352.93	47.6	44.3861	44.01
891	3	503.42	50.93	49.7091	49.4282
892	3	416.17	50.47	47.7608	47.2353
893	3	411.04	48.82	47.5648	47.0384
894	3	462.15	53.16	49.0616	48.6233
895	3	402.45	45.85	47.2093	46.6864
896	3	510.1	45.68	49.7817	49.5295
897	3	443.17	44.63	48.6147	48.1251
898	3	456.83	47.75	48.9475	48.493
899	3	433.19	53.78	48.3317	47.8231
900	3	452.09	44.27	48.8387	48.3709
901	3	501.54	49.46	49.6873	49.3984
902	3	635.71	49.25	50.3241	50.5574
903	3	378.3	38	46.0095	45.5305
904	3	503.72	50.23	49.7125	49.4329
905	3	442.65	44.79	48.6008	48.1101
906	3	616.57	48	50.2983	50.4738
907	3	568.89	43.01	50.1738	50.1751
908	3	606.23	48.99	50.2798	50.4211
909	3	481.05	35.43	49.4058	49.0338
910	3	444.69	44.61	48.6547	48.1685
911	3	418.17	47.4	47.8341	47.3095
912	3	470.17	51.71	49.2188	48.807
913	3	652.61	51.96	50.3399	50.6184
914	3	575.76	49.3	50.1991	50.2279
915	3	467.82	51.95	49.1745	48.7547
916	3	536.56	49.22	50.005	49.869
917	3	612.77	44.03	50.2919	50.4551
918	3	468.93	42.92	49.1956	48.7796
919	3	599.16	34.92	50.2649	50.3817
920	3	647.79	50.11	50.3359	50.6021
921	3	569.68	43.93	50.1769	50.1814
922	3	602.88	46.74	50.273	50.4028
923	3	585.57	49.93	50.2301	50.297
924	3	459.44	45.27	49.0045	48.5578
925	3	490.83	38.88	49.5507	49.2173
926	3	490.29	51.14	49.5433	49.2076
927	3	562.42	47.05	50.1471	50.1218
928	3	564.43	59.38	50.1557	50.1388
929	3	550.23	45.19	50.0878	50.0111
930	3	495.34	53.69	49.6109	49.296
931	3	587.66	46.58	50.2361	50.3108
932	3	524.9	52.28	49.9181	49.7307
933	3	378.7	46.35	46.032	45.5518
934	3	619.15	39.22	50.3024	50.4861
935	3	527.03	45.4	49.9352	49.7573
936	3	540.77	59.66	50.0325	49.9149
937	3	539.62	49.04	50.0252	49.9026
938	3	619.29	53.83	50.3026	50.4868
939	3	463.19	45.54	49.083	48.6479
940	3	630.86	46.1	50.3184	50.5378
941	3	555.9	49.25	50.1169	50.0644
942	3	518.8	44.69	49.8657	49.6515
943	3	572.32	56.99	50.1868	50.202
944	3	585.12	42.44	50.2288	50.294
945	3	560.64	51.41	50.1392	50.1065
946	3	547.02	50.61	50.07	49.9795
947	3	541	48.22	50.034	49.9174
948	3	578.53	41.62	50.2084	50.2481
949	3	533.32	49.25	49.9824	49.8322
950	3	560.91	42.53	50.1404	50.1089
951	3	670.06	49.9	50.3514	50.6709
952	3	630.83	59.22	50.3184	50.5377
953	3	685.43	51.85	50.3585	50.7097
954	3	793.21	60.3	50.374	50.8589
955	3	533.72	51.09	49.9853	49.8368
956	3	693.89	53.45	50.3615	50.7285
957	3	655.92	56.45	50.3424	50.6291
958	3	787.25	50.49	50.3738	50.8544
959	3	616.36	55.35	50.298	50.4728
960	3	664.13	43.43	50.3479	50.6541
961	3	524.91	45.04	49.9181	49.7309
962	3	660.97	51.71	50.3459	50.6448
963	3	749.19	57.45	50.3716	50.8174
964	3	701.82	49.56	50.3638	50.7447
965	3	554.26	53.54	50.1088	50.0493
966	3	653.61	51.48	50.3407	50.6217
967	3	584.89	47.27	50.2282	50.2924
968	3	703.37	51.5	50.3642	50.7477
969	3	716.73	37.16	50.3672	50.7717
970	3	670.98	56.8	50.3519	50.6734
971	3	546.08	48.12	50.0646	49.9701
972	3	647.21	57.63	50.3354	50.6001
973	3	630.98	53.14	50.3186	50.5383
974	3	638.32	43.54	50.3269	50.5676
975	3	622.67	58.69	50.3076	50.5023
976	3	726.59	50.31	50.3689	50.7873
977	3	569.18	49.61	50.175	50.1774
978	3	607.34	57.42	50.282	50.4271
979	3	570.26	43.42	50.1791	50.186
980	3	644.78	60.6	50.3332	50.5915
981	3	635.92	40.77	50.3243	50.5582
982	3	667.22	49.56	50.3498	50.663
983	3	656.58	56.05	50.3429	50.6312
984	3	750.67	52.37	50.3718	50.8192
985	3	670.45	54.82	50.3516	50.672
986	3	553.49	46.93	50.1049	50.0421
987	3	577.14	58.19	50.2038	50.2381
988	3	717.04	48.59	50.3673	50.7722
989	3	593.89	46.64	50.2525	50.3502
990	3	707.6	49.95	50.3653	50.7557
991	3	654.41	55.59	50.3413	50.6243
992	3	442.63	53.43	48.6003	48.1095
993	3	571.91	53.29	50.1853	50.1988
994	3	672.3	39.5	50.3525	50.677
995	3	593.88	50.52	50.2524	50.3502
996	3	571.49	53.53	50.1837	50.1956
997	3	709.07	43.84	50.3656	50.7584
998	3	671.72	53.52	50.3522	50.6754
999	3	699.35	43.49	50.3631	50.7398
1000	3	581.47	57.95	50.2178	50.269
1001	3	714.46	50.77	50.3668	50.7678
1002	3	902.33	57.93	50.3751	50.9065
1003	3	662.12	47.51	50.3467	50.6482
1004	3	832.15	51.53	50.3748	50.8824
1005	3	752.7	45.43	50.3719	50.8215
1006	3	800.75	49.7	50.3742	50.8643
1007	3	627.96	45.52	50.3148	50.5256
1008	3	708.1	47.8	50.3654	50.7566
1009	3	800.02	49.18	50.3742	50.8638
1010	3	786.92	58.58	50.3738	50.8541
1011	3	683.84	47.49	50.3578	50.706
1012	3	748.59	55.43	50.3716	50.8167
1013	3	652.49	49.97	50.3398	50.618
1014	3	740.65	57.39	50.3708	50.8069
1015	3	867.2	51.9	50.375	50.8967
1016	3	711.49	51.61	50.3662	50.7627
1017	3	695.83	54.79	50.3621	50.7326
1018	3	699.6	47.7	50.3632	50.7403
1019	3	730.86	52.71	50.3696	50.7935
1020	3	698.2	45	50.3628	50.7375
1021	3	700.38	49.78	50.3634	50.7419
1022	3	842.93	56.07	50.3749	50.8874
1023	3	904.95	45.18	50.3751	50.9071
1024	3	684.91	50.66	50.3583	50.7085
1025	3	818.81	59.35	50.3746	50.8754
1026	3	698.52	55.9	50.3629	50.7382
1027	3	956.49	52.39	50.3751	50.916
1028	3	691.17	53.65	50.3606	50.7227
1029	3	634.27	53.37	50.3225	50.5517
1030	3	903.18	51.07	50.3751	50.9067
1031	3	689.97	60.28	50.3601	50.72
1032	3	795.89	52.55	50.3741	50.8609
1033	3	694.03	54.37	50.3615	50.7288
1034	3	932.8	56.12	50.3751	50.9125
1035	3	775.36	43.39	50.3734	50.8444
1036	3	735.2	59.96	50.3701	50.7996
1037	3	735.19	59.91	50.3701	50.7996
1038	3	871.91	52.42	50.375	50.8982
1039	3	777.18	49.23	50.3734	50.846
1040	3	609.88	36.87	50.2868	50.4404
1041	3	700.52	52.14	50.3635	50.7422
1042	3	760.42	52.31	50.3725	50.8299
1043	3	594.16	56.16	50.2531	50.3519
1044	3	723.85	48.45	50.3685	50.7831
1045	3	678.37	53.26	50.3555	50.6927
1046	3	729.25	48.34	50.3693	50.7912
1047	3	775.51	55.98	50.3734	50.8445
1048	3	776.92	51.45	50.3734	50.8458
1049	3	745.13	56.38	50.3712	50.8125
1050	3	820.99	47.65	50.3746	50.8767
1051	4	146	15.5	15.7084	15.6717
1052	4	126.73	14.11	12.471	12.9586
1053	4	148.37	14.35	16.1167	16.0269
1054	4	133.42	16.05	13.5755	13.864
1055	4	127.43	19.05	12.5854	13.0515
1056	4	140.8	17.94	14.8191	14.9083
1057	4	145.94	14.68	15.6981	15.6628
1058	4	140.88	15.23	14.8327	14.9199
1059	4	129.32	15.95	12.8957	13.3044
1060	4	137.9	15.5	14.3276	14.4924
1061	4	155.76	14.1	17.3995	17.1618
1062	4	148.07	13.26	16.065	15.9817
1063	4	148.01	16.29	16.0546	15.9726
1064	4	158.55	13	17.8868	17.6005
1065	4	132.29	15.2	13.3873	13.7082
1066	4	148.37	15.76	16.1167	16.0269
1067	4	155.86	14.22	17.4169	17.1774
1068	4	127.32	14.61	12.5674	13.0368
1069	4	128.19	12.34	12.71	13.1528
1070	4	172.32	15.04	20.3042	19.8379
1071	4	137.74	16.8	14.3006	14.4696
1072	4	130.64	17.74	13.1136	13.4829
1073	4	133.24	14.74	13.5454	13.8391
1074	4	127.79	16.78	12.6444	13.0994
1075	4	166.88	13.74	19.3478	18.9407
1076	4	161.69	17.46	18.4366	18.1006
1077	4	127.62	15.71	12.6165	13.0767
1078	4	170.41	16.86	19.9684	19.5211
1079	4	150.84	12.71	16.544	16.4017
1080	4	151.3	14.13	16.6237	16.472
1081	4	149.79	15.18	16.3622	16.2418
1082	4	142.26	14.32	15.0678	15.1204
1083	4	131.79	18.53	13.3042	13.6397
1084	4	166.36	12.51	19.2564	18.8558
1085	4	162.15	13.66	18.5173	18.1744
1086	4	139.4	14.4	14.5814	14.7066
1087	4	145.7	15.46	15.6569	15.6271
1088	4	159.86	16.37	18.116	17.8083
1089	4	163.75	14.84	18.798	18.4321
1090	4	142.27	13.89	15.0695	15.1219
1091	4	160.97	18.55	18.3104	17.9853
1092	4	168.46	18.5	19.6255	19.1996
1093	4	126.57	13.36	12.4449	12.9375
1094	4	133.54	16.84	13.5955	13.8806
1095	4	137.95	16.12	14.336	14.4995
1096	4	161.05	14.59	18.3245	17.9981
1097	4	185.16	14.02	22.5566	22.0103
1098	4	152.49	13	16.8303	16.6546
1099	4	153.44	12.85	16.9954	16.8012
1100	4	178.99	16.03	21.4761	20.9581
1101	4	256.56	29.29	34.057	34.0488
1102	4	225.24	34.07	29.3204	28.9569
1103	4	218.37	29.41	28.2064	27.7777
1104	4	237.76	30.87	31.2857	31.0589
1105	4	258.16	35.76	34.282	34.2919
1106	4	283.97	34.35	37.6584	37.9191
1107	4	229.1	31.88	29.9356	29.6123
1108	4	255.54	32.6	33.9126	33.8929
1109	4	240.44	33.03	31.6945	31.4987
1110	4	245.92	32.52	32.5166	32.385
1111	4	247.6	32.83	32.7648	32.6529
1112	4	274.76	30.07	36.5094	36.6913
1113	4	217.91	31.05	28.1309	27.6983
1114	4	199.44	27.5	25.0294	24.4842
1115	4	251.74	28.47	33.3685	33.305
1116	4	284	33.29	37.662	37.923
1117	4	245.88	29.77	32.5107	32.3786
1118	4	232.19	33.83	30.4223	30.1326
1119	4	238.09	29.93	31.3363	31.1133
1120	4	270.5	33.1	35.9568	36.0978
1121	4	225.71	27.48	29.3957	29.037
1122	4	253.8	29.66	33.6647	33.625
1123	4	253.69	34.82	33.649	33.608
1124	4	227.74	33	29.7198	29.382
1125	4	219.6	28.89	28.4075	27.9898
1126	4	205.07	30.57	25.9886	25.4663
1127	4	260.7	32.04	34.6355	34.6737
1128	4	231.5	28.05	30.3141	30.0167
1129	4	205.2	33.3	26.0106	25.489
1130	4	243.37	28.73	32.1364	31.9749
1131	4	227.16	29.81	29.6274	29.2836
1132	4	253.22	27.67	33.5816	33.5352
1133	4	263.72	31.88	35.05	35.121
1134	4	262.83	34.57	34.9285	34.99
1135	4	251.34	32.67	33.3107	33.2425
1136	4	250.04	36.48	33.122	33.0387
1137	4	261.11	30.37	34.6922	34.7349
1138	4	192.71	33.27	23.8701	23.3135
1139	4	256.13	33.95	33.9962	33.9832
1140	4	239.37	31.63	31.5318	31.3236
1141	4	238.31	28.81	31.3699	31.1495
1142	4	223.51	34.43	29.0421	28.6613
1143	4	263.85	37.1	35.0677	35.1401
1144	4	281.83	28.22	37.397	37.6407
1145	4	252.33	34.13	33.4537	33.397
1146	4	260.23	29.21	34.5705	34.6035
1147	4	247.26	30.64	32.7147	32.5988
1148	4	205.21	26.73	26.0123	25.4907
1149	4	271.67	31.99	36.1099	36.2624
1150	4	240.54	27.53	31.7097	31.5151
1151	4	366.5	43.08	45.1629	45.5118
1152	4	375.35	39.47	45.6928	46.0059
1153	4	380.09	48.42	45.9578	46.2503
1154	4	376.14	43.9	45.7379	46.0476
1155	4	341.15	51.65	43.3715	43.7927
1156	4	368.54	41.27	45.2892	45.6302
1157	4	373.75	43.94	45.6005	45.9203
1158	4	349.31	47.91	43.9943	44.3986
1159	4	384.09	44.37	46.1714	46.4462
1160	4	363.66	42.23	44.9827	45.3423
1161	4	308.8	40.87	40.4379	40.8371
1162	4	336.87	55.07	43.0265	43.4536
1163	4	351.17	47.52	44.13	44.5295
1164	4	379.57	42.48	45.9293	46.2242
1165	4	312.24	45.12	40.7863	41.1959
1166	4	311.66	37.74	40.7282	41.1362
1167	4	372.81	39.2	45.5455	45.8692
1168	4	375.44	39.77	45.698	46.0107
1169	4	367.21	44.94	45.2071	45.5533
1170	4	339.33	48.33	43.2263	43.6503
1171	4	408.34	49.13	47.2868	47.4509
1172	4	277.29	47.93	36.8313	37.0362
1173	4	359.12	43.93	44.6843	45.0598
1174	4	327.53	38.54	42.2288	42.6602
1175	4	362.39	39.94	44.9006	45.2647
1176	4	316.41	51.22	41.1969	41.6162
1177	4	371.83	39.59	45.4876	45.8154
1178	4	372.52	43.8	45.5284	45.8534
1179	4	379.92	54.92	45.9485	46.2418
1180	4	318.14	38.7	41.3634	41.7859
1181	4	295.98	42.1	39.061	39.4027
1182	4	364.87	41.65	45.0601	45.4152
1183	4	407.4	52.75	47.249	47.4173
1184	4	355.74	42.96	44.4537	44.84
1185	4	268.16	43.14	35.6476	35.7651
1186	4	297.86	44.04	39.2707	39.6227
1187	4	364.49	38.08	45.0359	45.3924
1188	4	292.83	38.37	38.7036	39.0266
1189	4	278.74	51.02	37.0137	37.2313
1190	4	370.72	42.04	45.4214	45.7537
1191	4	310.83	37.06	40.6446	41.0501
1192	4	262.34	53.56	34.8614	34.9176
1193	4	374.82	47.6	45.6624	45.9777
1194	4	303.89	49.72	39.9252	40.3059
1195	4	364.85	51.47	45.0588	45.414
1196	4	337.41	44.27	43.0707	43.4972
1197	4	314.3	45.04	40.9908	41.4055
1198	4	403.59	45.06	47.0913	47.277
1199	4	349.81	46.16	44.031	44.4341
1200	4	322.66	38.91	41.788	42.2165
1201	4	419.74	51.43	47.7143	47.8285
1202	4	356.94	43.44	44.5364	44.919
1203	4	443.83	36.35	48.4447	48.4667
1204	4	342.44	51.91	43.473	43.892
1205	4	445.29	44.77	48.4823	48.4993
1206	4	438.86	43.24	48.3115	48.3508
1207	4	518.93	35.66	49.6584	49.5389
1208	4	398.77	38.65	46.8819	47.0896
1209	4	425.78	44.3	47.9183	48.0076
1210	4	451.1	47.54	48.6248	48.6232
1211	4	405.48	41.89	47.1704	47.3474
1212	4	491.34	47.85	49.355	49.2629
1213	4	407.16	47.21	47.2392	47.4087
1214	4	417.08	43.15	47.6196	47.7452
1215	4	420.54	51.1	47.7421	47.853
1216	4	461.89	47.8	48.862	48.8296
1217	4	435.05	50.1	48.2035	48.2567
1218	4	416.29	51.55	47.5909	47.7199
1219	4	501.22	48.14	49.4785	49.3738
1220	4	397.66	43.89	46.8321	47.0449
1221	4	368.21	47.45	45.2689	45.6112
1222	4	437.99	46.66	48.2873	48.3297
1223	4	434.63	48.68	48.1913	48.2461
1224	4	480.13	49.29	49.1912	49.1177
1225	4	491.99	51.38	49.3637	49.2706
1226	4	472.83	53.31	49.0694	49.0108
1227	4	462.82	53.09	48.8809	48.846
1228	4	424.79	48.34	47.8859	47.9791
1229	4	428.39	46.5	48.0019	48.0807
1230	4	423.8	41.44	47.853	47.9504
1231	4	487.98	56.82	49.3086	49.2216
1232	4	443.57	42.24	48.438	48.4608
1233	4	384.26	46.59	46.1803	46.4544
1234	4	446.99	47.66	48.5251	48.5365
1235	4	480.31	47.12	49.194	49.1202
1236	4	429.68	48.68	48.0423	48.116
1237	4	511.01	52.2	49.584	49.4699
1238	4	458.8	57.75	48.7975	48.7735
1239	4	474.82	50.94	49.1039	49.041
1240	4	349.1	54.68	43.9788	44.3837
1241	4	504.75	52.19	49.5184	49.4099
1242	4	453.06	43.62	48.6705	48.6629
1243	4	396.83	51.17	46.7944	47.0111
1244	4	393.72	54.18	46.6502	46.8811
1245	4	371.56	45.15	45.4716	45.8005
1246	4	500.46	45.99	49.4696	49.3658
1247	4	482.41	47.62	49.2267	49.149
1248	4	468.88	44.39	48.9981	48.9484
1249	4	439.28	52.21	48.3231	48.3609
1250	4	595.82	54.64	50.0407	49.9301
1251	4	502.25	39.19	49.4904	49.3845
1252	4	482.48	51.42	49.2278	49.15
1253	4	543.35	43.33	49.8364	49.71
1254	4	472.73	50.59	49.0677	49.0092
1255	4	640.59	46.73	50.1109	50.0252
1256	4	586.22	47.02	50.0161	49.9008
1257	4	638.77	50.81	50.1091	50.0224
1258	4	459.42	42.11	48.8107	48.7849
1259	4	571.62	47.13	49.9693	49.848
1260	4	608.16	39.78	50.0664	49.9624
1261	4	564.79	46.02	49.9429	49.8194
1262	4	539.99	46.15	49.8159	49.6897
1263	4	555.96	52.04	49.9037	49.7782
1264	4	561.71	45.05	49.9299	49.8056
1265	4	591.99	52.89	50.0314	49.9188
1266	4	489.51	40.72	49.33	49.2406
1267	4	575.8	57.33	49.984	49.8642
1268	4	527.45	47.33	49.7286	49.6052
1269	4	514.31	50.9	49.6161	49.4996
1270	4	496.38	43.16	49.4203	49.3213
1271	4	508.16	51.53	49.5549	49.4433
1272	4	539.81	50.17	49.8148	49.6886
1273	4	550.02	46.25	49.8738	49.7475
1274	4	478.29	50.36	49.1617	49.0917
1275	4	516.99	43.32	49.641	49.5227
1276	4	536.17	53.81	49.7912	49.6655
1277	4	573.3	40.74	49.9754	49.8546
1278	4	565.59	45.65	49.9462	49.8229
1279	4	546.06	50.9	49.8521	49.7256
1280	4	574.7	45.78	49.9803	49.86
1281	4	497.52	46.12	49.4344	49.334
1282	4	504.28	53.48	49.5132	49.4052
1283	4	616.63	46.5	50.0809	49.9816
1284	4	453.43	47.33	48.6789	48.6703
1285	4	642.35	41.39	50.1126	50.0278
1286	4	564.2	51.72	49.9405	49.8168
1287	4	452.94	46.83	48.6677	48.6605
1288	4	542.66	54.39	49.8323	49.7059
1289	4	598.45	52.65	50.0467	49.9374
1290	4	601.15	53.96	50.0525	49.9447
1291	4	537.46	48.82	49.7997	49.6738
1292	4	576.72	48.32	49.9871	49.8677
1293	4	442.83	50.48	48.4186	48.444
1294	4	538.19	48.35	49.8045	49.6784
1295	4	548.01	46.02	49.863	49.7366
1296	4	518.2	47.41	49.6519	49.5328
1297	4	581.37	45.85	50.0019	49.8844
1298	4	562.68	52.68	49.9341	49.81
1299	4	546.28	46.94	49.8534	49.7269
1300	4	601.98	58.9	50.0543	49.9469
1301	4	740.15	52.48	50.1513	50.1075
1302	4	661.7	41.56	50.1277	50.0532
1303	4	657.18	56.75	50.1247	50.0478
1304	4	665.2	54.81	50.1298	50.0571
1305	4	634.19	55.36	50.1043	50.0149
1306	4	683.97	48.85	50.1388	50.075
1307	4	647.13	57.17	50.1169	50.0347
1308	4	696.43	54.42	50.1431	50.0845
1309	4	603.95	54.14	50.0583	49.952
1310	4	643.24	54.23	50.1135	50.0292
1311	4	588.17	50.62	50.0214	49.907
1312	4	477.4	48.14	49.1471	49.0789
1313	4	596.49	53.73	50.0422	49.932
1314	4	617.08	47.96	50.0816	49.9826
1315	4	649.56	52.93	50.1189	50.0381
1316	4	766.59	54.69	50.1534	50.1159
1317	4	722.14	53.61	50.1489	50.0997
1318	4	647.66	49.68	50.1174	50.0355
1319	4	687.53	48.34	50.1402	50.0779
1320	4	552.2	57.62	49.8852	49.7591
1321	4	677.12	47.84	50.136	50.069
1322	4	715.43	37.17	50.1477	50.0963
1323	4	565.3	47.65	49.945	49.8216
1324	4	762.61	43.77	50.1532	50.1149
1325	4	668.52	46.27	50.1317	50.0606
1326	4	562.59	60.44	49.9337	49.8096
1327	4	631.89	55.01	50.1017	50.011
1328	4	697.83	46.68	50.1435	50.0855
1329	4	570.06	50.59	49.9636	49.8417
1330	4	647.19	56.39	50.117	50.0348
1331	4	674.77	47.77	50.1349	50.0668
1332	4	697.03	51.6	50.1433	50.085
1333	4	756.31	60	50.1527	50.113
1334	4	599.26	52.28	50.0485	49.9397
1335	4	684.57	45.54	50.1391	50.0755
1336	4	570.35	46.59	49.9647	49.8429
1337	4	662.89	52.6	50.1284	50.0545
1338	4	607.71	53.09	50.0656	49.9613
1339	4	691.96	56.29	50.1417	50.0813
1340	4	722.16	48.88	50.1489	50.0997
1341	4	627.96	43.96	50.0969	50.004
1342	4	640.68	45.76	50.111	50.0253
1343	4	680.39	49.86	50.1374	50.0719
1344	4	712.74	47.78	50.1471	50.0948
1345	4	644.78	54.5	50.1149	50.0314
1346	4	501.65	57.43	49.4835	49.3783
1347	4	601.49	49.42	50.0532	49.9456
1348	4	577.24	59.48	49.9888	49.8696
1349	4	680.75	47.68	50.1375	50.0722
1350	4	698.57	58.34	50.1437	50.086
1351	4	687.36	46.99	50.1401	50.0778
1352	4	770.46	54.1	50.1536	50.1169
1353	4	761.3	53.03	50.1531	50.1145
1354	4	732.58	52.68	50.1504	50.1045
1355	4	912.49	49.19	50.1555	50.1323
1356	4	709.32	50.66	50.1464	50.0928
1357	4	735.72	57.33	50.1508	50.1058
1358	4	858.09	48.08	50.1554	50.1295
1359	4	686.75	43.66	50.1399	50.0773
1360	4	845.86	39.07	50.1553	50.1285
1361	4	837.98	45.85	50.1552	50.1278
1362	4	776.68	54.22	50.1539	50.1184
1363	4	698.85	49.44	50.1438	50.0862
1364	4	802.21	50.2	50.1547	50.1233
1365	4	736.45	47.44	50.1509	50.1061
1366	4	746.87	51.23	50.152	50.11
1367	4	755.65	48.43	50.1527	50.1128
1368	4	681.19	44.55	50.1377	50.0726
1369	4	596.61	55.16	50.0425	49.9323
1370	4	897.6	56.91	50.1555	50.1317
1371	4	717.75	52.85	50.1481	50.0975
1372	4	646.5	50.73	50.1164	50.0339
1373	4	664.85	47.51	50.1296	50.0567
1374	4	673.71	52.9	50.1344	50.0658
1375	4	820.68	56.86	50.1551	50.1259
1376	4	763.54	54.62	50.1532	50.1151
1377	4	601.6	43.84	50.0535	49.9459
1378	4	830.41	50.47	50.1552	50.127
1379	4	728.05	56.55	50.1498	50.1025
1380	4	657.24	47.7	50.1247	50.0479
1381	4	748.01	41.8	50.1521	50.1103
1382	4	668.77	43.14	50.1318	50.0608
1383	4	678.85	49.97	50.1367	50.0706
1384	4	655.86	51.71	50.1237	50.0462
1385	4	821.78	46.89	50.1551	50.1261
1386	4	832.03	52.44	50.1552	50.1272
1387	4	770.28	51.7	50.1536	50.1169
1388	4	736.97	50.11	50.1509	50.1063
1389	4	698.07	47.94	50.1436	50.0857
1390	4	635.19	56.26	50.1054	50.0166
1391	4	850.47	48.3	50.1553	50.1289
1392	4	771.05	58.44	50.1536	50.1171
1393	4	685.79	52.78	50.1395	50.0765
1394	4	756.7	53.54	50.1528	50.1131
1395	4	673.87	47.97	50.1344	50.0659
1396	4	763.38	48.2	50.1532	50.1151
1397	4	783.94	50.71	50.1542	50.12
1398	4	693.73	56.75	50.1423	50.0826
1399	4	716.26	54.17	50.1478	50.0967
1400	4	590.24	55.38	50.0269	49.9135
1401	5	154.15	14.7	17.1338	17.0788
1402	5	161.99	15.05	18.5281	18.4881
1403	5	124.41	16.74	12.0066	11.91
1404	5	177.02	14.5	21.2104	21.2065
1405	5	165.23	15.32	19.1062	19.0732
1406	5	147.7	16.9	15.9951	15.9296
1407	5	132.01	14.19	13.2808	13.1943
1408	5	156.17	16.75	17.4922	17.4408
1409	5	164.17	16.4	18.917	18.8817
1410	5	132.45	15.33	13.3555	13.2696
1411	5	126.2	14.12	12.3038	12.2097
1412	5	182.6	14.53	22.2025	22.2141
1413	5	143.46	14.4	15.2527	15.181
1414	5	142.05	12.74	15.007	14.9335
1415	5	116.17	16.02	10.6649	10.5544
1416	5	146.84	15.67	15.8441	15.7773
1417	5	127.83	18.69	12.5761	12.4842
1418	5	147.28	16.15	15.9214	15.8552
1419	5	179.13	15.34	21.5861	21.5879
1420	5	150.74	17.27	16.5306	16.4698
1421	5	157.65	15.54	17.7552	17.7066
1422	5	145.66	14.9	15.6372	15.5687
1423	5	139.16	15.81	14.5058	14.4285
1424	5	169.16	14.04	19.808	19.7841
1425	5	144.55	15.45	15.443	15.3729
1426	5	152.57	16.41	16.854	16.7963
1427	5	168.76	13.84	19.7365	19.7117
1428	5	162.36	15.98	18.5941	18.5549
1429	5	165.99	15.21	19.2419	19.2106
1430	5	151.7	15.74	16.7002	16.641
1431	5	167.14	15.36	19.4472	19.4186
1432	5	136.46	14.99	14.0406	13.9597
1433	5	155.23	14	17.3253	17.2722
1434	5	155.17	9.87	17.3147	17.2615
1435	5	139.83	16.7	14.6218	14.5452
1436	5	147.7	15.37	15.9951	15.9296
1437	5	130.39	15.25	13.0066	12.918
1438	5	156.15	14.92	17.4887	17.4372
1439	5	145.81	16.94	15.6635	15.5952
1440	5	179.98	14.04	21.7372	21.7414
1441	5	143.27	14.06	15.2195	15.1476
1442	5	159.57	15.4	18.0969	18.052
1443	5	164.14	15.3	18.9116	18.8763
1444	5	125.27	14.59	12.1492	12.0538
1445	5	166.61	15.03	19.3526	19.3227
1446	5	161.54	14.82	18.4479	18.407
1447	5	167.11	17.16	19.4419	19.4131
1448	5	138.52	13.39	14.3953	14.3171
1449	5	132.76	14.79	13.4082	13.3227
1450	5	128.43	15.34	12.6766	12.5856
1451	5	216.02	30.87	27.9711	28.0789
1452	5	236.94	31.28	31.325	31.474
1453	5	246.54	32.88	32.7747	32.9324
1454	5	280.48	31.12	37.3749	37.5032
1455	5	217.99	27.46	28.2972	28.4099
1456	5	209.1	32.56	26.8109	26.9003
1457	5	225.71	34.59	29.5555	29.6856
1458	5	226.51	31.69	29.684	29.8158
1459	5	257.24	30.09	34.3163	34.475
1460	5	274.05	28.84	36.5696	36.7106
1461	5	226.32	34.65	29.6535	29.7849
1462	5	299.19	31.03	39.5356	39.6116
1463	5	249.57	29.49	33.2194	33.3784
1464	5	289.28	33.62	38.4251	38.5314
1465	5	288.34	31.97	38.3158	38.4247
1466	5	218.32	38.16	28.3516	28.4652
1467	5	176.79	39.26	21.1694	21.1649
1468	5	244.37	30.98	32.4524	32.6087
1469	5	216.19	35.66	27.9993	28.1076
1470	5	200.74	33.62	25.3818	25.447
1471	5	311.26	31.55	40.7853	40.8182
1472	5	243.27	31.53	32.2878	32.4433
1473	5	248.81	33.76	33.1084	33.2672
1474	5	263.78	31.26	35.218	35.3726
1475	5	242.47	35.89	32.1675	32.3224
1476	5	222.51	25.48	29.0378	29.1611
1477	5	227.14	35.92	29.785	29.918
1478	5	250.91	30.28	33.414	33.5733
1479	5	224.86	28.18	29.4185	29.5469
1480	5	225.84	34.83	29.5764	29.7068
1481	5	215.7	32.7	27.918	28.025
1482	5	288.61	32.14	38.3473	38.4554
1483	5	227.61	32.29	29.8601	29.994
1484	5	246.81	29.72	32.8146	32.9725
1485	5	220.25	37.98	28.6688	28.787
1486	5	265.76	29.86	35.4848	35.6374
1487	5	266.91	36.38	35.6384	35.7897
1488	5	242.63	30.63	32.1916	32.3466
1489	5	224.09	32.77	29.2941	29.4209
1490	5	244.41	30.76	32.4583	32.6147
1491	5	249.62	36.24	33.2267	33.3857
1492	5	222.44	25.97	29.0264	29.1496
1493	5	244.19	36.57	32.4255	32.5817
1494	5	251.32	33.95	33.4733	33.6327
1495	5	279.74	29.34	37.2838	37.4138
1496	5	240.69	24.78	31.8985	32.0518
1497	5	272.14	33.25	36.3243	36.4684
1498	5	215	33.66	27.8015	27.9067
1499	5	226.7	34.11	29.7145	29.8466
1500	5	219.05	31.71	28.4718	28.5872
1501	5	390.91	47.57	46.4391	46.1941
1502	5	285.77	52.05	38.0134	38.1291
1503	5	440.56	47.59	48.182	47.8991
1504	5	354.95	48.47	44.4037	44.2644
1505	5	367.53	43.67	45.2032	45.0207
1506	5	383.55	43.18	46.083	45.8548
1507	5	396.63	38.89	46.6963	46.4403
1508	5	316.91	40.09	41.3318	41.3429
1509	5	399.52	44.01	46.82	46.5591
1510	5	358.2	45.28	44.6199	44.4689
1511	5	310.21	38.42	40.681	40.7179
1512	5	327.38	51.88	42.281	42.2503
1513	5	402.68	43.54	46.9506	46.6849
1514	5	381.56	47.06	45.9817	45.7585
1515	5	371.38	43.94	45.4284	45.2337
1516	5	315.29	50.19	41.1776	41.195
1517	5	324.87	43.39	42.0609	42.0403
1518	5	311.58	49.84	40.8169	40.8486
1519	5	333.25	47.64	42.7778	42.7233
1520	5	338.13	40.36	43.172	43.0978
1521	5	298.26	35.8	39.4347	39.5137
1522	5	313.81	44.18	41.0349	41.0581
1523	5	353.5	43.59	44.305	44.1711
1524	5	308.83	45.82	40.5427	40.5847
1525	5	367.35	49.87	45.1925	45.0105
1526	5	285.61	40.53	37.9944	38.1105
1527	5	392.43	42.99	46.5091	46.261
1528	5	344.49	45.89	43.6604	43.5609
1529	5	329.54	36.5	42.4668	42.4273
1530	5	379.57	38.21	45.8782	45.6602
1531	5	347.65	42.51	43.8927	43.781
1532	5	285.49	39.81	37.9802	38.0966
1533	5	382.99	41.31	46.0547	45.8279
1534	5	338.7	47.32	43.2169	43.1404
1535	5	380.97	43.3	45.9512	45.7296
1536	5	362.5	46.29	44.8955	44.7296
1537	5	327.26	45.05	42.2706	42.2404
1538	5	429.19	50.68	47.8717	47.5862
1539	5	329.33	49.56	42.4488	42.4102
1540	5	393.71	44.22	46.5671	46.3165
1541	5	343.54	43.44	43.5892	43.4935
1542	5	398.22	46.14	46.7649	46.5061
1543	5	309.17	32.74	40.5769	40.6177
1544	5	361.41	33.86	44.8267	44.6645
1545	5	281.92	46.66	37.5508	37.6759
1546	5	318.21	47.12	41.4541	41.4601
1547	5	322.78	46.82	41.874	41.8619
1548	5	327.94	43.88	42.3295	42.2965
1549	5	373.54	39.77	45.5508	45.3497
1550	5	340.68	42.2	43.3712	43.2868
1551	5	468.25	52.83	48.7662	48.5124
1552	5	409.49	46.3	47.2162	46.9418
1553	5	382.03	40.59	46.0058	45.7814
1554	5	513.96	43.81	49.339	49.1812
1555	5	379.36	44.24	45.8671	45.6497
1556	5	441.47	52.68	48.2049	47.9224
1557	5	442.82	47.03	48.2384	47.9566
1558	5	441.43	50.55	48.2039	47.9214
1559	5	506.3	51.76	49.2688	49.0925
1560	5	463.56	46.16	48.6823	48.4217
1561	5	499.35	41.71	49.1973	49.0047
1562	5	407.69	46.45	47.1481	46.8757
1563	5	408.85	55.95	47.1921	46.9185
1564	5	413.51	45.56	47.3631	47.0848
1565	5	541.22	56.28	49.5281	49.4395
1566	5	473.67	45.84	48.8563	48.6114
1567	5	418.36	50.24	47.5311	47.2492
1568	5	441.32	40.46	48.2012	47.9186
1569	5	500.28	45.25	49.2073	49.0169
1570	5	336.17	50.3	43.0157	42.9494
1571	5	441.28	48.28	48.2001	47.9176
1572	5	522.22	53.67	49.4055	49.2684
1573	5	480.32	55.34	48.9575	48.7248
1574	5	433.29	52.05	47.9889	47.7036
1575	5	432.94	48.17	47.9791	47.6938
1576	5	431.86	41.15	47.9487	47.6633
1577	5	392.04	41.55	46.4912	46.244
1578	5	415	46.49	47.4158	47.1363
1579	5	434.22	41.45	48.0146	47.7295
1580	5	489.19	41.58	49.0779	48.863
1581	5	479.09	57.46	48.9395	48.7044
1582	5	499.59	42.81	49.1999	49.0079
1583	5	509.06	43.74	49.2951	49.1254
1584	5	486.71	49.26	49.0459	48.8257
1585	5	450.53	48.2	48.4183	48.1424
1586	5	438.04	56.88	48.1171	47.8331
1587	5	490.7	44.8	49.0969	48.8851
1588	5	533.12	56.09	49.4806	49.3712
1589	5	365.93	45.81	45.107	44.9296
1590	5	519.66	52.83	49.3859	49.2423
1591	5	393.53	45.32	46.559	46.3087
1592	5	391.42	46.38	46.4627	46.2167
1593	5	525.31	44.46	49.4282	49.2989
1594	5	471.57	43.8	48.8222	48.5738
1595	5	391.98	61.63	46.4885	46.2413
1596	5	397.35	44.36	46.7275	46.4702
1597	5	444.97	52.37	48.2904	48.0101
1598	5	405.29	58.03	47.0549	46.7856
1599	5	498.24	39.99	49.1852	48.99
1600	5	517.31	47.89	49.3671	49.2176
1601	5	673.86	46.86	49.7983	49.974
1602	5	579.55	50.35	49.6803	49.6867
1603	5	600.08	45.28	49.7271	49.7793
1604	5	505.77	42.03	49.2636	49.086
1605	5	589.92	49.39	49.7062	49.7363
1606	5	603.39	50.2	49.7331	49.7922
1607	5	521.24	52.15	49.3981	49.2585
1608	5	500.55	48.39	49.2102	49.0204
1609	5	536.44	44.79	49.5008	49.4
1610	5	523.41	53.96	49.4144	49.2803
1611	5	598.22	58.32	49.7236	49.7718
1612	5	578.54	49.08	49.6775	49.6815
1613	5	504.63	47.17	49.2523	49.072
1614	5	463.46	42.25	48.6805	48.4197
1615	5	620.86	45.9	49.7588	49.8525
1616	5	551.97	49.19	49.5817	49.5205
1617	5	555.14	44.04	49.5957	49.5425
1618	5	561.15	41.58	49.6201	49.582
1619	5	594.39	42.92	49.7159	49.7559
1620	5	572.02	35.68	49.6581	49.6466
1621	5	519.43	40.2	49.3841	49.2399
1622	5	559.78	50.75	49.6148	49.5732
1623	5	545.49	44.07	49.5506	49.4729
1624	5	597.94	42.02	49.723	49.7707
1625	5	470.21	46.97	48.7996	48.5489
1626	5	518.47	43.71	49.3764	49.2299
1627	5	488.16	47.67	49.0648	48.8476
1628	5	538.75	40.29	49.5143	49.4194
1629	5	426.06	52.97	47.778	47.4929
1630	5	513.89	51.22	49.3384	49.1805
1631	5	506.82	49.75	49.2738	49.0987
1632	5	470.84	57.35	48.8101	48.5605
1633	5	537.98	44.09	49.5099	49.413
1634	5	445.76	45.38	48.3092	48.0294
1635	5	542.57	44.84	49.5354	49.4502
1636	5	561.73	53.49	49.6223	49.5857
1637	5	580.6	47.37	49.6832	49.692
1638	5	506.34	53.69	49.2692	49.0929
1639	5	607.82	44.65	49.7405	49.8087
1640	5	602.7	45.18	49.7319	49.7896
1641	5	595.59	49.02	49.7184	49.761
1642	5	607.92	50.5	49.7406	49.8091
1643	5	525.38	56.11	49.4287	49.2996
1644	5	496.34	45.45	49.1639	48.9645
1645	5	580.45	33.18	49.6828	49.6912
1646	5	473.32	49.71	48.8507	48.6052
1647	5	529.26	50.08	49.4556	49.3363
1648	5	540.85	51.22	49.526	49.4365
1649	5	472.38	49.88	48.8355	48.5884
1650	5	501.04	45.99	49.2154	49.0267
1651	5	615.8	44.85	49.7523	49.8363
1652	5	741.48	50.95	49.812	50.0497
1653	5	608	54.87	49.7407	49.8094
1654	5	746.6	49.8	49.8124	50.0533
1655	5	561.71	46.95	49.6223	49.5855
1656	5	588.26	56.66	49.7024	49.7288
1657	5	605.16	48.3	49.7361	49.7989
1658	5	544.7	50.63	49.5465	49.4669
1659	5	575.63	46.05	49.6691	49.6663
1660	5	604.82	48.12	49.7355	49.7976
1661	5	584	46.62	49.6921	49.7087
1662	5	606.64	51.63	49.7386	49.8044
1663	5	652.9	43.41	49.7877	49.935
1664	5	662.83	45.24	49.7933	49.9547
1665	5	633.99	53.82	49.773	49.8902
1666	5	704.45	51.63	49.8071	50.0159
1667	5	739.73	52.8	49.8119	50.0484
1668	5	774.43	55.72	49.8139	50.0694
1669	5	649.7	46.14	49.7856	49.9281
1670	5	564.68	47.84	49.6333	49.6039
1671	5	676.1	49.91	49.7992	49.9776
1672	5	596.29	56.33	49.7198	49.7639
1673	5	647.94	40.75	49.7844	49.9242
1674	5	669.17	55.59	49.7963	49.9661
1675	5	710.49	53.74	49.8083	50.0225
1676	5	589.94	45.67	49.7063	49.7364
1677	5	580.42	42.93	49.6827	49.6911
1678	5	602.64	52.89	49.7317	49.7893
1679	5	623.43	56.62	49.7619	49.8604
1680	5	560.87	56.89	49.619	49.5802
1681	5	742.36	48.45	49.8121	50.0503
1682	5	706.86	49.6	49.8076	50.0186
1683	5	566.1	50.54	49.6383	49.6125
1684	5	662.66	47.65	49.7932	49.9544
1685	5	604.56	51.78	49.7351	49.7967
1686	5	590.7	53.36	49.708	49.7398
1687	5	689.7	42.92	49.8036	49.9976
1688	5	677.67	52.26	49.7998	49.9801
1689	5	776.1	53.76	49.8139	50.0702
1690	5	524.56	55.98	49.4228	49.2916
1691	5	654.54	44.3	49.7887	49.9384
1692	5	630.04	51.11	49.7691	49.8795
1693	5	590.47	59.82	49.7075	49.7388
1694	5	647.08	46.78	49.7838	49.9222
1695	5	678.73	48.13	49.8002	49.9818
1696	5	664.79	52.17	49.7943	49.9583
1697	5	520.53	61.66	49.3926	49.2513
1698	5	770.8	51.01	49.8137	50.0676
1699	5	751.45	52.41	49.8128	50.0565
1700	5	652.76	53.54	49.7876	49.9347
1701	5	739.8	55.86	49.8119	50.0485
1702	5	724.96	47.03	49.8104	50.0365
1703	5	761.09	54.97	49.8133	50.0623
1704	5	660.4	47.38	49.7921	49.9501
1705	5	722.54	50.34	49.8101	50.0343
1706	5	777.3	46.37	49.814	50.0707
1707	5	737.7	48.42	49.8117	50.0469
1708	5	864	47.55	49.8151	50.0959
1709	5	885.41	54.81	49.8151	50.099
1710	5	762.4	39.94	49.8134	50.0631
1711	5	801.89	51.48	49.8146	50.0807
1712	5	843.89	50.66	49.815	50.0922
1713	5	840.58	51.3	49.815	50.0915
1714	5	818.05	54.05	49.8148	50.0858
1715	5	601.01	43.4	49.7288	49.783
1716	5	885.37	57.33	49.8151	50.099
1717	5	685.57	51.38	49.8024	49.9919
1718	5	783.23	59.64	49.8142	50.0734
1719	5	746.17	47.88	49.8124	50.053
1720	5	709.44	49.46	49.8081	50.0214
1721	5	751.33	47.22	49.8128	50.0564
1722	5	782.92	54.41	49.8141	50.0733
1723	5	701.95	47.28	49.8066	50.013
1724	5	748.51	45.09	49.8126	50.0546
1725	5	654.18	57.96	49.7885	49.9376
1726	5	749.98	50.24	49.8127	50.0556
1727	5	761.86	56.46	49.8133	50.0628
1728	5	912.94	52.53	49.8152	50.102
1729	5	744.87	53.03	49.8123	50.0521
1730	5	798.37	59.1	49.8145	50.0795
1731	5	659.86	51.72	49.7918	49.949
1732	5	735.52	54.43	49.8115	50.0452
1733	5	808.54	56.94	49.8147	50.0829
1734	5	671.57	49.04	49.7974	49.9702
1735	5	750.78	46.97	49.8127	50.0561
1736	5	806.84	52.36	49.8146	50.0824
1737	5	735.5	48.71	49.8115	50.0452
1738	5	800.63	54.57	49.8145	50.0803
1739	5	742.48	52.53	49.8121	50.0504
1740	5	733.38	44.17	49.8113	50.0436
1741	5	674.44	55.14	49.7986	49.975
1742	5	749.2	48.84	49.8126	50.055
1743	5	775.34	55.02	49.8139	50.0698
1744	5	698.2	57.37	49.8058	50.0086
1745	5	774.39	49.34	49.8139	50.0693
1746	5	866.67	51.34	49.8151	50.0963
1747	5	669.78	50.98	49.7966	49.9672
1748	5	747.8	50.71	49.8125	50.0541
1749	5	795.93	55.12	49.8145	50.0786
1750	5	797.66	51.64	49.8145	50.0792
1751	6	161.56	13.67	18.0752	17.6715
1752	6	147.26	15.77	15.6487	15.7758
1753	6	158.62	17.6	17.573	17.2653
1754	6	180.25	16.67	21.2824	20.437
1755	6	129.7	13.3	12.7601	13.733
1756	6	164.5	16.12	18.5787	18.086
1757	6	174.76	13.69	20.3401	19.5937
1758	6	158.36	15.58	17.5286	17.2297
1759	6	146.7	16.28	15.5547	15.7057
1760	6	131.44	17.58	13.0401	13.9212
1761	6	150.41	16.31	16.179	16.1758
1762	6	155.86	13.53	17.1027	16.8916
1763	6	160.71	15.21	17.9299	17.5532
1764	6	119.23	14.51	11.1125	12.6661
1765	6	139.98	14.14	14.4355	14.8902
1766	6	161.17	17.03	18.0085	17.6171
1767	6	140.24	17.4	14.4785	14.9209
1768	6	146.77	12.95	15.5665	15.7144
1769	6	126.08	13.67	12.183	13.3515
1770	6	168.4	16.05	19.2477	18.6481
1771	6	151.61	13.55	16.3818	16.3308
1772	6	157.46	15.68	17.3752	17.1073
1773	6	159.31	16.77	17.6907	17.3599
1774	6	127.65	14.7	12.4324	13.5153
1775	6	122.86	14.83	11.6761	13.0234
1776	6	140	16.87	14.4388	14.8926
1777	6	149.16	16.72	15.9682	16.0158
1778	6	142.64	14.89	14.8766	15.2074
1779	6	163.04	14	18.3285	17.8791
1780	6	179.51	13.34	21.1555	20.3219
1781	6	151.58	15.33	16.3767	16.3269
1782	6	152.69	13.91	16.5646	16.4716
1783	6	144.77	16.54	15.2316	15.4667
1784	6	102.87	13.86	8.6919	11.2163
1785	6	145.79	15.94	15.4022	15.5926
1786	6	176.91	15.92	20.7093	19.9211
1787	6	155.76	14.1	17.0857	16.8782
1788	6	147.48	13.78	15.6856	15.8034
1789	6	178.93	13.46	21.056	20.2321
1790	6	182.23	14.38	21.6217	20.7468
1791	6	162.09	14.72	18.1659	17.7456
1792	6	142.98	17.24	14.9331	15.2485
1793	6	145.84	13.99	15.4106	15.5987
1794	6	167.39	14.66	19.0743	18.5012
1795	6	156.22	16.45	17.164	16.9399
1796	6	157.9	15.82	17.4502	17.1671
1797	6	124.56	17.49	11.9429	13.1953
1798	6	159.47	15.66	17.718	17.3819
1799	6	156.13	14.94	17.1487	16.9278
1800	6	132.5	18.14	13.2114	14.0374
1801	6	251.88	31.05	32.7684	32.4626
1802	6	230.09	37.05	29.5175	28.7961
1803	6	248.04	28.84	32.2161	31.8316
1804	6	243.76	28.33	31.5897	31.1191
1805	6	206.93	27.62	25.7937	24.8134
1806	6	290.3	29.83	37.746	38.1682
1807	6	227.8	30.45	29.1604	28.4023
1808	6	224.18	26.6	28.5905	27.7785
1809	6	257.37	35.03	33.5416	33.3495
1810	6	259.95	25.82	33.8981	33.7594
1811	6	245.72	32.53	31.878	31.4465
1812	6	215.5	29.04	27.1988	26.2818
1813	6	237.28	31.76	30.6206	30.0253
1814	6	265.09	35.47	34.5952	34.5616
1815	6	257.99	29.56	33.6277	33.4485
1816	6	176.09	33.96	20.5685	19.7958
1817	6	229.09	27.31	29.3619	28.6242
1818	6	236.14	36.61	30.4476	29.8313
1819	6	245.15	30.76	31.7944	31.3515
1820	6	237.51	30.59	30.6554	30.0644
1821	6	205.29	33.35	25.5218	24.5345
1822	6	229.98	31.98	29.5005	28.7772
1823	6	257.19	32.03	33.5166	33.3208
1824	6	274.5	33.89	35.8241	35.9752
1825	6	222.91	28.93	28.389	27.5594
1826	6	236.58	34.45	30.5145	29.9062
1827	6	226.77	25.29	28.9989	28.2249
1828	6	233.15	33.55	29.9904	29.3208
1829	6	270.82	30.26	35.3508	35.4313
1830	6	238.61	32.6	30.8215	30.2511
1831	6	249.14	35.67	32.3753	32.0132
1832	6	289.81	26.21	37.6891	38.1038
1833	6	245.71	26.94	31.8765	31.4448
1834	6	270.74	25.42	35.3404	35.4194
1835	6	275.61	34.46	35.9649	36.1369
1836	6	249.3	31.52	32.3983	32.0395
1837	6	179.31	33.46	21.1212	20.2909
1838	6	274.63	30.59	35.8406	35.9942
1839	6	212.89	29.82	26.7739	25.833
1840	6	236.48	32.96	30.4993	29.8892
1841	6	252.63	33.79	32.8752	32.5849
1842	6	271.28	28.63	35.4105	35.4999
1843	6	253.72	30.52	33.0297	32.762
1844	6	231.08	26.01	29.6711	28.966
1845	6	260.1	37.69	33.9187	33.7831
1846	6	234.04	31.79	30.127	29.473
1847	6	252.02	33.81	32.7884	32.4855
1848	6	248.54	33.17	32.2885	31.9142
1849	6	231.97	29.35	29.8087	29.1187
1850	6	216.95	35.69	27.4336	26.5315
1851	6	397.43	46.35	46.193	46.7734
1852	6	416.71	37.97	46.9945	47.4363
1853	6	311.49	46.98	40.0383	40.7169
1854	6	346.73	40.45	43.137	43.9506
1855	6	373.78	44.49	44.9542	45.6819
1856	6	333.1	44.52	42.0413	42.8426
1857	6	342.28	46.86	42.7931	43.6076
1858	6	325.11	44.02	41.3395	42.1111
1859	6	320.83	42.86	40.9449	41.6933
1860	6	340.57	37.87	42.6574	43.471
1861	6	371.55	33.53	44.8213	45.5603
1862	6	370.09	42.41	44.7327	45.4788
1863	6	276.84	40.51	36.12	36.3148
1864	6	379.06	47.77	45.2573	45.9562
1865	6	361.22	49.16	44.167	44.9497
1866	6	334.22	39.09	42.1361	42.9402
1867	6	297.32	53.11	38.5418	39.0637
1868	6	333.5	52.32	42.0753	42.8776
1869	6	306.87	46.02	39.5665	40.2007
1870	6	294.07	46.65	38.1778	38.6553
1871	6	329.15	33.97	41.7	42.4888
1872	6	352.01	41.52	43.528	44.335
1873	6	344.65	50.38	42.9779	43.7925
1874	6	373.92	39.52	44.9624	45.6894
1875	6	383.48	45.81	45.499	46.1715
1876	6	340.29	36.4	42.635	43.4484
1877	6	405.02	45.6	46.5293	47.0558
1878	6	327.32	48.69	41.5381	42.3197
1879	6	320.56	45.03	40.9196	41.6663
1880	6	389.73	38.33	45.8226	46.4553
1881	6	397.05	37.11	46.1755	46.7585
1882	6	305.72	40.11	39.4466	40.0688
1883	6	355.08	44.56	43.747	44.5476
1884	6	354.92	37.99	43.7357	44.5368
1885	6	384.32	46.67	45.5437	46.2111
1886	6	322.53	41.23	41.1032	41.8614
1887	6	384.51	39.61	45.5538	46.2199
1888	6	411.53	36.48	46.7959	47.2754
1889	6	332.91	39.98	42.0252	42.8259
1890	6	307.12	43.01	39.5924	40.2292
1891	6	388.99	46.16	45.7854	46.4229
1892	6	327.38	38.86	41.5434	42.3253
1893	6	304.58	47.83	39.3268	39.9367
1894	6	358.44	51.71	43.9798	44.7714
1895	6	376.44	43.4	45.1089	45.8224
1896	6	339.06	51.32	42.536	43.3482
1897	6	409.63	35.36	46.7201	47.2134
1898	6	299.36	40.37	38.7663	39.3145
1899	6	379.9	49.1	45.3041	45.9981
1900	6	335.91	38.91	42.2776	43.0851
1901	6	411.66	42.58	46.8011	47.2796
1902	6	514.48	52.76	49.0785	48.993
1903	6	489.52	40.66	48.7763	48.7804
1904	6	505.65	47.22	48.9841	48.9268
1905	6	532.78	39.76	49.2375	49.1047
1906	6	426.1	51.17	47.3253	47.6995
1907	6	433.7	53.38	47.5672	47.8879
1908	6	448.77	50.69	47.9849	48.2053
1909	6	410.08	47.48	46.7382	47.2282
1910	6	509.05	48.17	49.022	48.9534
1911	6	455.19	48.93	48.1399	48.3206
1912	6	435.85	47.75	47.6317	47.9376
1913	6	416.45	55.66	46.9848	47.4285
1914	6	489.65	44.12	48.7782	48.7817
1915	6	462.19	44.26	48.2948	48.4344
1916	6	473.13	41.59	48.5095	48.5901
1917	6	445.49	48.12	47.9006	48.1421
1918	6	547.78	44.28	49.3374	49.1755
1919	6	411.62	59.98	46.7995	47.2783
1920	6	468.03	59.79	48.4134	48.5207
1921	6	521.84	45.11	49.148	49.0417
1922	6	484.41	47.45	48.6996	48.726
1923	6	447.15	45.6	47.9437	48.1745
1924	6	436.76	54.12	47.6585	47.9581
1925	6	498.42	48.56	48.897	48.8656
1926	6	441.85	51.4	47.8029	48.0682
1927	6	442.87	56.71	47.8307	48.0893
1928	6	462.92	54.73	48.3101	48.4456
1929	6	440.32	50.76	47.7604	48.036
1930	6	435.55	56.75	47.6228	47.9307
1931	6	434.73	42.37	47.5984	47.9119
1932	6	492.83	38.77	48.823	48.8134
1933	6	427.71	50.75	47.3784	47.7411
1934	6	372.3	50.23	44.8663	45.6016
1935	6	438.03	47.52	47.6954	47.9864
1936	6	479.19	56.66	48.6154	48.666
1937	6	441.93	40.99	47.8051	48.0699
1938	6	410.22	52.45	46.7438	47.2328
1939	6	458.01	50.08	48.204	48.3679
1940	6	424.88	59.42	47.2844	47.6672
1941	6	448.41	50.79	47.9758	48.1985
1942	6	428.44	44.83	47.4022	47.7597
1943	6	459.59	49.91	48.2389	48.3935
1944	6	453.68	46.14	48.1046	48.2945
1945	6	436.87	42.42	47.6617	47.9606
1946	6	457.83	50.34	48.2	48.3649
1947	6	478.88	52.04	48.6102	48.6623
1948	6	420.09	46.53	47.1178	47.5351
1949	6	431.37	47.17	47.4954	47.8323
1950	6	422.64	51.02	47.2076	47.6066
1951	6	510.77	49.53	49.0404	48.9663
1952	6	468.35	43.48	48.4196	48.5252
1953	6	435.66	45.13	47.6261	47.9333
1954	6	505.88	52.21	48.9868	48.9287
1955	6	704.64	46.27	49.6455	49.4226
1956	6	521.94	50.2	49.1489	49.0423
1957	6	520.61	52.18	49.1369	49.0339
1958	6	543.46	54.57	49.3111	49.1568
1959	6	605.71	51.02	49.553	49.3362
1960	6	631.81	44.37	49.5966	49.3729
1961	6	521.87	46.33	49.1482	49.0419
1962	6	665.08	55.01	49.6279	49.4025
1963	6	632.23	43.12	49.5972	49.3734
1964	6	568.11	33.32	49.4386	49.2488
1965	6	567.37	46.81	49.4355	49.2465
1966	6	558.64	38.6	49.3958	49.2175
1967	6	604.45	49.66	49.5503	49.334
1968	6	570.97	41.69	49.4503	49.2573
1969	6	432.38	44.31	47.5268	47.8567
1970	6	512.48	43.36	49.0582	48.9788
1971	6	468.37	45.08	48.42	48.5255
1972	6	641.61	57.93	49.6081	49.3833
1973	6	528.06	47.4	49.2008	49.0788
1974	6	505.64	51.53	48.984	48.9267
1975	6	480.64	46.58	48.6394	48.6832
1976	6	534.01	49.72	49.2467	49.1111
1977	6	530.32	48.29	49.2187	49.0914
1978	6	494.79	51.56	48.8497	48.8322
1979	6	604.42	49.08	49.5502	49.3339
1980	6	507.67	40.79	49.0068	48.9428
1981	6	469.34	45.5	48.4387	48.539
1982	6	545.04	46.76	49.321	49.1638
1983	6	565.36	49.81	49.4269	49.2402
1984	6	505.48	53.02	48.9822	48.9255
1985	6	574.8	46.33	49.4649	49.2683
1986	6	490.88	47.6	48.7958	48.7942
1987	6	545.21	47.12	49.322	49.1645
1988	6	535.82	43.7	49.2598	49.1204
1989	6	496.27	45.19	48.8693	48.8461
1990	6	613.36	52.2	49.5681	49.3485
1991	6	552.3	45.37	49.363	49.1938
1992	6	598.27	50.3	49.5361	49.3227
1993	6	566.48	48.66	49.4317	49.2437
1994	6	650.94	45.08	49.6171	49.3918
1995	6	574.57	46.72	49.4641	49.2676
1996	6	543.41	44.12	49.3108	49.1565
1997	6	485.45	50.03	48.7157	48.7374
1998	6	520.67	51.8	49.1374	49.0343
1999	6	551.78	52.76	49.3602	49.1918
[truncated: 1,501 more rows]
